# Supplementary material for: Proteomic Insights of Cowpea Response to Combined Biotic and Abiotic Stresses
Source: Plants (Basel). 2023 May 6;12(9):1900. doi: 10.3390/plants12091900 (PMC10180824; doi:10.3390/plants12091900)
Supplement: Supplementary file 1 [file plants-12-01900-s001.zip]

Archive with 1 entries (1 files):
- plants-2326773-supplementary.xlsx
