# Supplementary material for: Proteomic Insights of Cowpea Response to Combined Biotic and Abiotic Stresses
Source: Plants (Basel). 2023 May 6;12(9):1900. doi: 10.3390/plants12091900 (PMC10180824; doi:10.3390/plants12091900)
Supplement: Supplementary file 1 [file plants-12-01900-s001.zip › plants-2326773-supplementary.xlsx]

## Sheet: Cross stress (root)
Supplementary Table 1. Differentially abundant proteins of cowpea roots inoculated with nematodes and submitted to drought when compared to the control
Increased protein ID (UniProt)	Peptide count	Score	Anova (p)	Log2 FC	Description	GO ID	Pfam code	Biological process/ Molecular function/ Cellular component
A0A4D6LDE6	3	188.44	0.0008	Exclusive	LRR receptor-like serine/threonine-protein kinase FLS2	GO:0005515	PF13855	Protein binding
A0A4D6LDX5	1	36.16	0.0234	Exclusive	LRR receptor-like serine/threonine-protein kinase FLS2	GO:0005515	PF13855	Protein binding
A0A4D6LCC8	1	50.39	0.0174	9.43	Glutathione S-transferase	GO:0005515	PF02798	Protein binding
P93619	1	46.85	0.0202	7.62	Ted2 protein	-	-	-
A0A4D6LRW7	1	36.61	0.0206	7.15	Cytochrome c	GO:0016740	PF00034	Transferase activity
A0A4D6MKZ7	1	65.01	0.0249	6.73	Cinnamoyl-CoA reductase	GO:0003824	PF01370	Catalytic activity
A0A4D6M9H7	1	60.49	0.0119	6.65	Galacturan 1	GO:0016787	PF00295	Hydrolase activity
A0A4D6M0M0	1	68.29	0.0084	6.29	Chitinase	GO:0071704	PF00704	Organic substance metabolic process
A0A4D6LTB3	1	40.35	0.0258	6.15	AP-1 complex subunit beta-1	GO:0006810	PF01602	Transport
A0A4D6MW17	1	74.31	0.0378	5.93	Universal stress protein A	-	-	-
A0A4D6MZS6	2	98.45	0.0045	5.85	Sucrose-phosphatase	-	-	-
A0A4D6KNF4	5	350.07	9.41751e-05	5.58	Pathogenesis-related protein 1	-	-	-
A0A4D6NFD3	1	142.34	0.0024	5.35	Reversibly glycosylated polypeptide/UDP-arabinopyranose mutase	-	-	-
A0A4D6N8E0	13	1062.68	3.62017e-06	4.99	Uncharacterized protein	-	-	-
A0A4D6MVN1	1	36.75	7.23191e-06	4.92	Legume lectin	GO:0030246	PF00139	Carbohydrate binding
A0A4D6KV39	4	161.72	0.0054	4.86	Sucrose-phosphate synthase	-	-	-
A0A4D6MRP2	1	41.58	0.0431	4.82	Ribonuclease T(2)	-	-	-
A0A4D6LS80	1	75.48	0.0083	4.37	Pectinesterase	GO:0071944	PF01095	Cell surface
A0A4D6M9U3	1	101.65	0.0017	4.22	Beta-fructofuranosidase	-	-	-
A0A4D6L6K2	1	63.32	0.0036	4.11	Bet v I type allergen	GO:0050896	PF00407	Response to stimulus
A0A4D6M2Z2	1	58.23	0.0013	3.95	Formate dehydrogenase, mitochondrial	GO:0016491	PF00389	Oxidoreductase activity
A0A4D6NPC3	7	407.45	0.0016	3.86	Flavonol 3-O-methyltransferase	GO:0005515	PF08100	Protein binding
A0A4D6M564	1	26.41	0.0349	3.84	Glutathione S-transferase	GO:0005515	PF02798	Protein binding
A0A4D6L0T3	3	196.98	0.0002	3.76	Uncharacterized protein	-	-	-
A0A4D6NCU6	1	56.09	0.0019	3.75	Glycosyltransferase	GO:0016740	PF00201	Transferase activity
A0A4D6MNE8	2	132.89	1.36234e-06	3.72	Lipoxygenase	GO:0016491	PF00305	Oxidoreductase activity
A0A4D6LN47	5	284.53	0.0189	3.61	Bet_v_1 domain-containing protein	GO:0050896	PF00407	Response to stimulus
A0A4D6MB41	2	73.89	0.0033	3.55	S-adenosyl-L-methionine-dependent methyltransferase	GO:0016740	PF08241	Transferase activity
A0A4D6MNU1	2	84.89	0.0027	3.53	Lipoxygenase	GO:0016491	PF00305	Oxidoreductase activity
A0A4D6NAI2	2	118.33	0.0434	3.48	Carboxymethylenebutenolidase	GO:0016787	PF01738	Hydrolase activity
A0A4D6NH36	8	501.6	0.0011	3.47	Glycoside hydrolase superfamily	GO:0071704	PF00704	Organic substance metabolic process
A0A4D6NQR1	2	164.68	0.0022	3.44	Glucose-6-phosphate isomerase	-	-	-
A0A4D6NJC9	1	28.62	0.0139	3.4	Allene-oxide cyclase	GO:0005622	PF06351	Intracellular anatomical structure
A0A4D6MA07	1	75.46	0.0032	3.33	Cytochrome b-c1 complex subunit Rieske, mitochondrial	GO:0016491	PF00355	Oxidoreductase activity
A0A4D6M236	4	303.47	1.28193e-05	3.26	AMP-dependent synthetase/ligase	GO:0003824	PF00501	Catalytic activity
A0A4D6M041	2	95.42	0.0055	3.25	U3 small nucleolar RNA-associated protein 4	GO:0016829	PF04863	Lyase activity
Q9AYM8	3	119.93	0.0006	3.22	CPRD2 protein	GO:0016491	PF01565	Oxidoreductase activity
A0A4D6MJR3	2	186.71	2.76299e-05	3.08	Rab3 GTPase-activating protein catalytic subunit	GO:0098772	PF13890	Molecular function regulator
A0A4D6LPB3	3	177.48	0.0071	3.05	Phosphoenolpyruvate carboxykinase (ATP)	GO:0016829	PF01293	Lyase activity
A0A4D6MNL5	1	71.08	0.0259	2.97	Lipoxygenase	GO:0006807	PF00795	Nitrogen compound metabolic process
A0A4D6M5M8	1	39.14	0.0033	2.97	Pectinesterase	GO:0071944	PF01095	Cell surface
A0A4D6MCW6	15	1117.61	3.55784e-06	2.97	Sucrose synthase	GO:0071704	PF00862	Organic substance metabolic process
A0A4D6KYR1	22	1380.26	2.94956e-06	2.94	Cinnamyl-alcohol dehydrogenase	-	-	-
A0A4D6LKI4	1	43.16	0.0241	2.87	Beta-fructofuranosidase	GO:0016787	PF11837	Hydrolase activity
A0A4D6M356	4	219.71	0.0016	2.85	Stachyose synthetase
A0A4D6KJ07	5	404.46	0.0097	2.73	Cofilin	GO:0005515	PF00241	Protein binding
A0A4D6LB16	4	341.74	0.0009	2.68	Cysteine proteinase inhibitor	GO:0098772	PF16845	Molecular function regulator
A0A4D6LSK5	2	84.06	0.0138	2.64	Ras-related protein Rab-6A	GO:0003676	PF00071	Nucleic acid binding
A0A4D6L7K5	8	487.46	9.10064e-05	2.64	Solute carrier family 25	-	-	-
A0A4D6M6I9	3	127.18	0.0001	2.64	GRAM domain-containing protein	-	-	-
A0A4D6ML62	6	266.43	0.0057	2.62	Dihydrolipoyllysine-residue succinyltransferase	GO:0016740	PF00198	Transferase activity
A0A4D6N6X2	5	266.29	0.0044	2.52	Phosphoenolpyruvate carboxylase	GO:0071704	PF00311	Organic substance metabolic process
A0A4D6LBF9	4	229.4	0.0003	2.51	Uncharacterized protein	GO:0050896	PF00407	Response to stimulus
A0A4D6KH77	2	129.02	0.0003	2.48	(3R)-hydroxymyristoyl-[acyl-carrier-protein] dehydratase	-	-	-
A0A4D6MF77	1	46.94	4.23376e-06	2.47	Uncharacterized protein	-	-	-
A0A4D6NPP3	4	184.93	0.0019	2.39	Structural maintenance of chromosome 2	-	-	-
A0A4D6M2D7	1	44.55	0.0138	2.35	Peroxidase	GO:0016491	PF00141	Oxidoreductase activity
A0A4D6L9V3	22	1578.87	6.84089e-06	2.32	Phosphoglucomutase (alpha-D-glucose-1,6-bisphosphate-dependent)	-	-	-
A0A4D6MR42	2	90.88	0.0157	2.28	Large subunit ribosomal protein L10e	-	-	-
A0A4D6MCN0	5	321.98	0.0057	2.26	Beta-fructofuranosidase	-	-	-
A0A4D6M8J3	2	149.71	0.0002	2.23	Cytochrome P450	GO:0043167	PF00067	Ion binding
A0A4D6LIJ7	2	122.47	0.0011	2.23	UDP-glucuronate decarboxylase	-	-	-
A0A4D6MJN4	3	99.07	0.0077	2.21	Asparagine synthetase [glutamine-hydrolyzing]	GO:0004812	PF00733	Ligase activity
A0A4D6LND8	4	275.86	0.0035	2.19	Uncharacterized protein	-	-	-
A0A4D6M452	1	37.58	0.0019	2.17	Glutathione S-transferase	GO:0005515	PF02798	Protein binding
A0A4D6KGV5	4	245.1	0.0016	2.16	2-nitropropane dioxygenase	GO:0016491	PF03060	Oxidoreductase activity
A0A4D6MUF7	1	73.36	0.0013	2.16	Hemopexin-like repeat	-	-	-
A0A4D6NXY3	1	40.22	0.0006	2.16	Glutamate-1-semialdehyde 2,1-aminomutase	GO:0016740	PF00202	Transferase activity
A0A4D6MK96	1	72.09	0.0341	2.14	IMP dehydrogenase	-	-	-
A0A4D6L9W5	1	40.69	0.0023	2.1	Mitochondrial processing peptidase	-	-	-
A0A4D6LHU9	2	71.4	0.0042	2.02	ATP-binding cassette	GO:0003676	PF00005	Nucleic acid binding
A0A4D6NCG1	17	933.69	0.0001	1.99	Elongation factor 2	GO:0003676	PF00009	Nucleic acid binding
A0A4D6NGW5	3	162.38	0.0126	1.99	Rab family	GO:0003676	PF00071	Nucleic acid binding
A0A4D6MH43	1	71.66	0.0014	1.97	Aspartate aminotransferase	GO:0009058	PF00155	Biosynthetic process
A0A4D6L708	1	89.18	0.0023	1.94	Methylmalonate-semialdehyde dehydrogenase (CoA acylating)	GO:0016491	PF00171	Oxidoreductase activity
A0A4D6KZ37	6	364.21	0.0007	1.93	Aldehyde dehydrogenase	GO:0016491	PF00171	Oxidoreductase activity
A0A4D6MLU3	7	754.77	0.0003	1.92	Alanine transaminase	GO:0009058	PF00155	Biosynthetic process
A0A4D6M4R9	9	719.59	0.0007	1.91	Kunitz inhibitor ST1-like	GO:0098772	PF00197	Molecular function regulator
A0A4D6NLJ7	4	254.04	0.006	1.9	Protein phosphatase	GO:0008430	PF05694	Selenium binding
A0A4D6LY20	4	179.24	0.0012	1.88	Hemopexin-like repeat	-	-	-
A0A4D6N5R6	18	1218.5	0.0006	1.86	Beta-glucosidase	GO:0016787	PF00232	Hydrolase activity
A0A4D6M377	1	60.55	0.0047	1.86	Eukaryotic translation initiation factor 6	-	-	-
A0A4D6KJ97	1	71.35	0.0056	1.85	Armadillo-type fold	GO:0006810	PF03810	Transport
A0A4D6NT69	1	50.1	0.0018	1.83	UDP-sugar pyrophosphorylase	GO:0016740	PF01704	Transferase activity
A0A4D6MD95	4	212.13	0.007	1.79	Cytochrome b-c1 complex subunit 7	GO:0005622	PF02271	Intracellular anatomical structure
A0A4D6NV19	1	52.1	0.0219	1.77	Serpin B	-	-	-
A0A4D6MPC5	2	92.89	0.0299	1.76	Formylglycinamide ribonucleotide amidotransferase	-	-	-
A0A4D6MKR5	2	51.95	0.0039	1.76	Mitochondrial glycoprotein	GO:0005622	PF02330	Intracellular anatomical structure
A0A4D6N683	1	87.19	0.0053	1.76	Germin-like protein	-	-	-
A0A4D6M959	1	59.12	0.0241	1.76	Sieve element occlusion	-	-	-
A0A4D6LJQ2	19	1201.73	0.0006	1.76	Peptidyl-prolyl cis-trans isomerase	GO:0044237	PF00160	Cellular metabolic process
A0A4D6KT60	1	74.76	0.0277	1.73	Non-specific protein-tyrosine kinase	GO:0071704	PF01734	Organic substance metabolic process
A0A4D6NV33	5	284.82	0.017	1.72	Proteasome subunit beta	GO:0140096	PF00227	Catalytic activity
A0A4D6MZ07	1	107.52	0.0379	1.72	Eukaryotic translation initiation factor 3 subunit E	-	-	-
A0A4D6MXA4	5	233.49	0.007	1.71	Proteasome subunit beta	GO:0140096	PF00227	Catalytic activity
A0A4D6LQ36	1	65.22	0.0324	1.69	DUF1338 domain-containing protein	-	-	-
A0A4D6KH54	6	428.45	0.0196	1.68	Actin
A0A4D6KPR9	1	61.79	0.0107	1.67	Dihydroxy-acid dehydratase	GO:0003824	PF00920	Catalytic activity
A0A4D6N6L5	1	31.77	0.01	1.65	Programmed cell death 6-interacting protein	GO:0005515	PF13949	Protein binding
A0A4D6M7Z0	24	1657.9	1.83265e-06	1.65	5-methyltetrahydropteroyltriglutamate--homocysteine S-methyltransferase	-	-	-
A0A4D6NAA1	2	131.05	9.69129e-05	1.64	Large subunit ribosomal protein LP2	-	-	-
A0A4D6N1S0	3	243.61	0.002	1.64	NADH dehydrogenase	GO:0003824	PF01370	Catalytic activity
A0A4D6NJE6	1	70.78	0.0137	1.63	Beta-keto reductase	-	-	-
A0A4D6KQM2	7	396.38	0.0093	1.62	CO dehydrogenase flavoprotein-like	GO:0016491	PF01565	Oxidoreductase activity
A0A4D6MN02	6	543.58	0.0196	1.6	Peptidase S8	GO:0140096	PF00082	Catalytic activity
A0A4D6LA38	1	38.44	0.0024	1.58	Aspartate-semialdehyde dehydrogenase	GO:0005622	PF02774	Intracellular anatomical structure
A0A4D6LIE5	2	100.52	0.0289	1.58	Heat shock a protein 1/8	-	-	-
A0A4D6KJS6	1	81.82	0.025	1.57	Inorganic diphosphatase	GO:0043167	PF00719	Ion binding
A0A4D6NRV6	2	129.34	0.0262	1.56	Omega-amidase	GO:0003676	PF02786	Nucleic acid binding
A0A4D6NJ53	1	77.6	0.0029	1.56	(1->3)-beta-glucan endohydrolase	GO:0016787	PF00332	Hydrolase activity
A0A4D6NIP2	5	262.01	0.0129	1.56	Oxoglutarate dehydrogenase (succinyl-transferring)	GO:0016491	PF00676	Oxidoreductase activity
A0A4D6N5W1	4	235.11	0.0372	1.55	1,2-dihydroxy-3-keto-5-methylthiopentene dioxygenase	GO:0016491	PF03079	Oxidoreductase activity
A0A4D6NA49	2	99.67	0.0032	1.54	Cinnamoyl-CoA reductase	GO:0003824	PF01370	Catalytic activity
A0A4D6MNZ1	8	526.35	0.0019	1.53	Elongation factor 1-beta	GO:0000166	PF00736	Nucleic acid binding
A0A4D6L8D6	1	41.63	0.0027	1.51	Uncharacterized protein	-	-	-
A0A4D6M1P7	3	144.54	0.0061	1.5	Pyruvate kinase	-	-	-
A0A4D6N4G6	8	407.98	0.0061	1.47	Chaperonin GroEL	GO:0003676	PF00118	Nucleic acid binding
A0A4D6KXB9	1	75.07	0.0022	1.46	Regulatory factor	-	-	-
A0A4D6NRE4	1	74.63	0.0066	1.44	GRAM domain-containing protein	-	-	-
A0A4D6MLG9	3	167.51	0.0001	1.43	Glutathione transferase	GO:0005515	PF02798	Protein binding
A0A4D6LV94	4	315.16	0.002	1.42	Cysteine synthase	-	-	-
A0A4D6N6F0	1	51.79	0.0444	1.42	Mitochondrial import inner Membranatranslocase subunit Tim21	GO:0005622	PF08294	Intracellular anatomical structure
A0A4D6ME03	1	99.49	0.0119	1.41	Polyadenylate-binding protein	GO:0000166	PF00076	Nucleic acid binding
A0A4D6MMP8	2	98.41	0.0314	1.41	Remorin	-	-	-
A0A4D6M6J5	1	32.85	0.0152	1.37	Succinate dehydrogenase [ubiquinone] iron-sulfur subunit, mitochondrial	GO:0016740	PF13085	Transferase activity
A0A4D6L9S0	7	296.26	2.60348e-05	1.37	Coniferyl-aldehyde dehydrogenase	GO:0016491	PF00171	Oxidoreductase activity
A0A4D6LQV7	3	186.65	0.0288	1.37	Patatin	-	-	-
A0A4D6LQ81	5	323.27	0.0009	1.34	Oligopeptidase A	GO:0140096	PF01432	Catalytic activity
A0A4D6KTA0	2	109.64	0.0182	1.34	Betaine-aldehyde dehydrogenase	GO:0016491	PF00171	Oxidoreductase activity
A0A4D6LHT9	2	98.62	0.0326	1.33	Lactoylglutathione lyase	-	-	-
A0A4D6LP55	5	291.37	0.0294	1.33	Transketolase	-	-	-
A0A4D6NU20	1	109.34	0.0182	1.32	Peptidase S8	GO:0140096	PF00082	Catalytic activity
A0A4D6M9H9	2	140	0.0015	1.31	Triosephosphate isomerase	GO:0016853	PF00121	Isomerase activity
A0A4D6MDJ6	3	123.29	0.0123	1.3	26S proteasome regulatory subunit T4	GO:0003676	PF00004	Nucleic acid binding
A0A4D6MA33	3	132.87	0.0052	1.3	Pectinesterase	GO:0071944	PF01095	Cell surface
A0A4D6LM71	2	91.65	0.005	1.27	N-acyl-L-amino-acid amidohydrolase	-	-	-
A0A4D6MWE2	13	923.01	0.005	1.22	Monodehydroascorbate reductase	GO:0016491	PF07992	Oxidoreductase activity
A0A4D6MR01	6	450.99	0.0167	1.2	40S ribosomal protein SA	GO:0005198	PF00318	Structural molecule activity
A0A4D6N048	3	157.35	0.0049	1.19	Proteasome subunit alpha type	GO:0140096	PF00227	Catalytic activity
A0A4D6L9C6	3	170.95	0.0009	1.18	Trimeric LpxA-like	-	-	-
A0A4D6N4Z7	3	170.42	0.0016	1.16	ATP synthase subunit d, mitochondrial	-	-	-
A0A4D6ND69	14	1048.05	0.0108	1.15	Glutaredoxin 3	GO:0016740	PF00462	Transferase activity
A0A4D6NN61	5	433.48	0.0537	1.14	4-nitrophenyl phosphatase	-	-	-
A0A4D6KTW9	5	278.78	0.0073	1.14	Elongation factor 1-beta	GO:0000166	PF00736	Nucleic acid binding
A0A4D6LKC2	1	67.44	0.0152	1.14	Dolichyl-diphosphooligosaccharide--protein glycosyltransferase 48 kDa subunit	-	-	-
A0A4D6NH93	9	492.43	0.0217	1.12	Serine hydroxymethyltransferase	-	-	-
A0A4D6N7S0	19	1345.21	0.0313	1.11	Phospholipase D	GO:0006629	PF01764	Lipid metabolic process
A0A4D6L7E4	2	148.3	0.0121	1.1	Soluble epoxide hydrolase	-	-	-
A0A4D6M338	2	90.83	0.0064	1.09	Ubiquitin-conjugating enzyme E2 A	-	-	-
A0A4D6M7X2	2	120.59	0.0015	1.07	Small subunit ribosomal protein S20e	-	-	-
O04865	7	424.29	0.0126	1.06	Phospholipase D alpha 1	GO:0006629	PF01764	Lipid metabolic process
A0A4D6LJE6	1	34.94	0.0398	1.04	Beta-adaptin-like protein	GO:0006810	PF01602	Transport
A0A4D6N8B7	63	4351.11	0.0003	1	Lipoxygenase	GO:0016491	PF00305	Oxidoreductase activity
A0A4D6KUZ3	1	56.08	0.0489	0.98	U5 small nuclear ribonucleoprotein component	GO:0003676	PF00009	Nucleic acid binding
A0A4D6MWP1	3	185.67	0.0071	0.96	Pyruvate kinase	GO:0043167	PF00224	Ion binding
A0A4D6N4Y6	2	146.2	0.0028	0.95	40S ribosomal protein S12	-	-	-
A0A4D6MJK3	1	31.62	0.0141	0.93	Uncharacterized protein	-	-	-
A0A4D6MXR8	6	395.32	0.0494	0.87	Large subunit ribosomal protein L4e	GO:0005198	PF00573	Structural molecule activity
A0A4D6N2L5	1	70.73	0.0037	0.84	Eukaryotic translation initiation factor 3 subunit M	-	-	-
A0A4D6LHT0	6	240.67	0.0064	0.8	ADP/ATP translocase	-	-	-
A0A4D6KVG4	5	323.46	0.0197	0.74	Proteasome subunit alpha type	GO:0140096	PF00227	Catalytic activity
A0A4D6L1C7	6	401.01	0.0071	0.66	Carnitine O-palmitoyltransferase 2	-	-	-
A0A4D6KJ92	4	224.06	0.0413	0.66	Heat shock a protein 1/8	GO:0003676	PF00183	Nucleic acid binding
A0A4D6L9W3	3	221.17	0.0266	0.54	Biotin carboxylase	-	-	-
A0A4D6LXV8	20	1043.6	0.1079	0.47	Elongation factor 1-alpha	GO:0003676	PF00009	Nucleic acid binding
A0A4D6N7I6	4	222.67	0.0146	0.43	D-3-phosphoglycerate dehydrogenase	GO:0016491	PF00389	Oxidoreductase activity
A0A4D6N7M1	8	630.51	0.0462	0.41	Ketol-acid reductoisomerase	GO:0016853	PF01450	Isomerase activity
Decreased protein ID (UniProt)	Peptide count	Score	Anova (p)	Log2 FC	Description	GO ID	Pfam code	Biological process/ Molecular function/ Cellular component
A0A4D6KGF6	1	32.01	0.0137	Exclusive	Zeta-carotene desaturase	GO:0016787	PF00657	Hydrolase activity
A0A4D6KST2	1	71.17	0.0038	8.06	Proteasome subunit beta	GO:0140096	PF00227	Catalytic activity
A0A4D6NIC2	1	39.59	0.0359	8.05	E3 ubiquitin-protein ligase UBR4	GO:0043167	PF00569	Ion binding
A0A4D6MGK8	1	63.33	0.0093	7.96	Aldehyde dehydrogenase	GO:0016491	PF00171	Oxidoreductase activity
A0A4D6L9J4	2	55.49	0.0376	7.48	Asparagine--tRNA ligase	GO:0000166	PF00152	Nucleic acid binding
A0A4D6MZ94	1	51.77	0.0005	5.92	S-adenosylmethionine synthase	GO:0016740	PF02772	Transferase activity
A0A4D6M8J6	1	41.96	0.0083	5.79	Xyloglucan endotransglucosylase/hydrolase	GO:0016787	PF00722	Hydrolase activity
A0A4D6MUD8	1	31.56	0.0176	4.93	Argonaute	-	-	-
A0A4D6NH29	2	106.92	0.004	4.6	MFS Transportr	GO:0016020	PF00083	Membrane
A0A4D6M8I4	1	20.5	0.0076	4.46	Peroxidase	GO:0016491	PF00141	Oxidoreductase activity
A0A4D6MYI5	1	54.38	0.0224	4.32	DNA damage-binding protein 1	GO:0003676	PF03178	Nucleic acid binding
A0A4D6LQ48	2	85.92	0.0273	4.23	Arf/Sar family	GO:0003676	PF00025	Nucleic acid binding
A0A4D6KVQ4	1	31.26	0.0121	3.91	Synaptosomal-associated protein	-	-	-
A0A4D6N0S6	1	47.31	0.017	3.79	1,3-beta-glucan synthase	-	-	-
A0A4D6MQN1	1	62.15	0.0035	3.72	Periodic tryptophan protein 2	GO:0005515	PF00400	Protein binding
A0A4D6MML6	1	38.94	0.0227	3.7	Phenylalanine ammonia-lyase	-	-	-
A0A4D6N423	12	1162.02	2.50867e-07	3.43	Uncharacterized protein	-	-	-
A0A4D6NLY8	2	89.33	0.002	3.26	60S ribosomal protein L27	GO:0005198	PF01777	Structural molecule activity
A0A4D6LSJ3	1	54.75	0.0154	3.22	ATP-dependent 6-phosphofructokinase	GO:0016740	PF00365	Transferase activity
A0A4D6KJY1	1	53.4	0.0455	3.19	Glycogen debranching enzyme	GO:0016020	PF02714	Membrane
A0A4D6L8A9	2	101.54	0.0009	3.12	Uncharacterized protein
A0A4D6MCV0	3	262.51	0.0283	3.01	Histone H3	GO:0005622	PF00125	Intracellular anatomical structure
A0A4D6N5R0	1	47.19	0.007	2.94	Dual specificity phosphatase	GO:0140096	PF00782	Catalytic activity
A0A4D6LVW2	2	73.11	2.43716e-05	2.93	Membranaprotease subunit HflK	-	-	-
A0A4D6NLN9	1	92.41	0.0029	2.9	Rubber elongation factor	-	-	-
A0A4D6LV25	1	57.32	0.0053	2.83	Histone H1/5	GO:0005622	PF00538	Intracellular anatomical structure
A0A4D6L7H3	2	193.45	0.026	2.76	DNA-directed RNA polymerase II subunit RPB1	-	-	-
A0A4D6NCM9	1	53.78	0.0045	2.73	Solute carrier family 32	-	-	-
A0A4D6NNG4	1	23.12	0.0009	2.61	Filament-like plant protein	-	-	-
A0A4D6NE39	2	83.81	6.05525e-05	2.5	Interleukin-1 receptor-associated kinase 4	GO:0140096	PF07714	Catalytic activity
A0A4D6NGX0	1	51.2	0.0013	2.48	Large subunit ribosomal protein L17e	GO:0005198	PF00237	Structural molecule activity
A0A4D6MDQ4	2	247.99	1.49788e-06	2.45	Legumain	GO:0071704	PF01650	Organic substance metabolic process
A0A4D6NCS7	3	274.61	0.0002	2.44	FAS1 domain-containing protein
A0A4D6NMR2	3	226.43	8.67322e-06	2.43	Histone-binding protein RBBP4	GO:0005515	PF00400	Protein binding
A0A4D6MPR6	2	104.63	0.0038	2.4	BR-signaling kinase	GO:0140096	PF00069	Catalytic activity
A0A4D6L671	1	74.61	0.0162	2.39	CO dehydrogenase flavoprotein-like	GO:0016491	PF01565	Oxidoreductase activity
A0A4D6KII2	1	147.77	0.0087	2.37	Superoxide dismutase	GO:0044237	PF00080	Cellular metabolic process
A0A4D6MNV7	3	167.36	0.0015	2.37	CCT-eta	GO:0003676	PF00118	Nucleic acid binding
A0A4D6MWX2	1	60.62	0.0192	2.35	Late embryogenesis abundant protein	-	-	-
A0A4D6NJL0	2	82.09	0.0065	2.32	Phosphopyruvate hydratase	-	-	-
A0A4D6MYM8	3	211.51	0.0022	2.3	Ammonium Transportr	GO:0005215	PF00909	Transporter activity
A0A4D6NR79	1	30.42	0.0317	2.29	Ribonuclease	-	-	-
A0A4D6NIV3	2	75.14	0.0004	2.27	Chaperonin GroES	-	-	-
A0A4D6KUE8	1	49.43	5.0193e-05	2.24	Large subunit ribosomal protein L37Ae	GO:0005198	PF01780	Structural molecule activity
A0A4D6LUA0	4	197.67	9.22883e-05	2.23	Acyl-coenzyme A oxidase	GO:0016491	PF01756	Oxidoreductase activity
A0A4D6LK04	13	1057.76	6.12987e-05	2.16	Cinnamoyl-CoA reductase	GO:0003824	PF01370	Catalytic activity
A0A4D6KKF0	1	69.29	0.049	2.16	Peptide-methionine (R)-S-oxide reductase	GO:0016491	PF01641	Oxidoreductase activity
A0A4D6NUL4	1	166.58	0.0005	2.16	Tubulin beta chain	GO:0016787	PF00091	Hydrolase activity
A0A4D6LZX7	2	211.96	0.0008	2.14	26S proteasome regulatory subunit T2	GO:0003676	PF00004	Nucleic acid binding
A0A4D6KU26	1	64.85	0.0033	2.13	Suppressor of tumorigenicity protein 13
A0A4D6NJM7	2	81.34	0.0148	2.03	Carboxypeptidase	GO:0140096	PF00450	Catalytic activity
A0A4D6MY64	1	82.92	0.0073	2.01	Actin-like protein 6B	-	-	-
A0A4D6N0Y5	6	582.95	0.0023	2	Peptidase A1 domain-containing protein	-	-	-
A0A4D6MXL2	1	103.19	0.0141	1.98	RPM1-interacting protein 4	-	-	-
A0A4D6LQF9	2	141.67	0.0216	1.98	SKP1-like protein	GO:0009056	PF01466	Catabolic process
A0A4D6LIE1	6	478.08	8.1588e-05	1.97	Peroxidase	GO:0016491	PF00141	Oxidoreductase activity
A0A4D6LTS6	2	126.67	0.0155	1.95	Eukaryotic translation initiation factor 3 subunit J	-	-	-
A0A4D6NFS9	1	33.4	0.0043	1.95	UDP-arabinopyranose mutase	-	-	-
A0A4D6NLF4	23	1575.2	1.3974e-05	1.94	Plasma MembranaATPase	-	-	-
A0A4D6L8K2	11	664	9.68607e-06	1.94	Histone H3	GO:0005622	PF00125	Intracellular anatomical structure
A0A4D6MYA3	1	75.96	0.0085	1.93	Uncharacterized protein	-	-	-
A0A4D6M2X2	2	109.27	0.0022	1.9	Type II pantothenate kinase	-	-	-
A0A4D6MER2	6	461.82	0.0002	1.89	Peptidase S8	GO:0140096	PF00082	Catalytic activity
A0A4D6LIL9	5	479.25	2.92838e-06	1.88	Immunoglobulin E-set	-	-	-
A0A4D6MAM0	8	590.55	0.0108	1.86	Germin-like protein	GO:0045735	PF00190	Nutrient reservoir activity
A0A4D6NVN1	4	354.06	5.84829e-05	1.84	Uncharacterized protein	-	-	-
A0A4D6MLI5	2	106.25	0.0036	1.83	Lipoxygenase	GO:0016491	PF00305	Oxidoreductase activity
A0A4D6KJB6	1	49.94	0.0094	1.82	Uncharacterized protein	-	-	-
A0A4D6KKK0	3	216.65	0.0004	1.77	Carboxymethylenebutenolidase	-	-	-
A0A4D6MH50	3	226.3	0.0024	1.77	Hydroxyacylglutathione hydrolase	-	-	-
A0A4D6KIF7	2	116.83	3.71118e-05	1.76	40S ribosomal protein S24	-	-	-
A0A4D6MZF8	3	116.21	0.0444	1.75	Chaperonin GroEL	GO:0005524	PF00118	ATP binding
A0A4D6NBR1	2	116.91	0.0034	1.74	MFS Transportr	GO:0016020	PF07690	Membrane
A0A4D6MYK4	3	134.88	0.0018	1.72	Chalcone-flavonone isomerase family protein	GO:0016829	PF02431	Lyase activity
A0A4D6MWT6	2	133.65	0.002	1.72	Polyketide synthase	-	-	-
A0A4D6L642	1	60.72	0.0086	1.71	CO dehydrogenase flavoprotein-like	GO:0016491	PF01565	Oxidoreductase activity
M9RTP5	12	1011.28	0.0127	1.69	Glutamine synthetase	GO:0004812	PF00120	Ligase activity
A0A4D6LRA5	1	72.46	0.0199	1.68	Tyrosine--tRNA ligase	GO:0000166	PF00579	Nucleic acid binding
A0A4D6LIJ0	2	102.66	0.0326	1.65	L-ascorbate oxidase	GO:0043167	PF07731	Ion binding
A0A4D6N5L4	1	83.32	0.038	1.6	Threonine synthase	-	-	-
A0A4D6MN37	2	240.99	0.0003	1.6	Cytochrome c oxidase subunit Vb	-	-	-
A0A4D6NIN3	3	215.67	0.0189	1.58	Beta-hexosaminidase	GO:0016787	PF00728	Hydrolase activity
A0A4D6LTP7	1	36.22	0.0052	1.57	DnaJ-like protein subfamily A member 2	-	-	-
A0A1U8YLW4	3	230.96	0.0167	1.54	Aquaporin PIP	GO:0005215	PF00230	Transporter activity
A0A4D6N5R1	6	362.57	0.0194	1.53	Non-specific protein-tyrosine kinase	-	-	-
A0A4D6KZI0	4	235.2	0.0009	1.5	Amine oxidase	GO:0043167	PF01179	Ion binding
A0A4D6M4M7	2	126.79	4.81719e-06	1.5	Gibberellin receptor GID1	GO:0016787	PF07859	Hydrolase activity
A0A4D6MN35	7	454.2	0.0088	1.5	Uncharacterized protein	-	-	-
A0A4D6N089	3	218.73	0.0055	1.47	Germin-like protein	GO:0045735	PF00190	Nutrient reservoir activity
A0A4D6NTE4	2	91.52	0.0001	1.45	Peptidase S8	GO:0140096	PF00082	Catalytic activity
A0A4D6LLW8	6	337.11	0.0023	1.45	4-nitrophenyl phosphatase	-	-	-
A0A4D6N976	2	172.34	0.003	1.44	Protein disulfide-isomerase	GO:0042592	PF00085	Homeostatic process
A0A4D6MZY5	6	308.59	3.93495e-06	1.4	Beta-glucosidase	-	-	-
A0A4D6N907	14	694.64	0.0004	1.39	Histone H4	-	-	-
A0A4D6LKE4	5	352.11	0.0061	1.35	Polyketide synthase	-	-	-
A0A4D6N767	7	290.66	0.0214	1.35	Elongation factor 1-alpha	-	-	-
A0A4D6LQ17	1	82.6	0.0054	1.32	Threonyl-tRNA synthetase	GO:0000166	PF00587	Nucleic acid binding
A0A4D6LHH4	1	64.9	0.0492	1.3	Soluble epoxide hydrolase	-	-	-
A0A4D6LU67	2	110.22	5.18873e-05	1.29	Uncharacterized protein	-	-	-
C9VXR2	2	131.03	0.0009	1.29	Glutathione synthetase	GO:0004812	PF03199	Ligase activity
A0A4D6MLE7	2	154.6	0.0062	1.23	Protein disulfide-isomerase	GO:0042592	PF00085	Homeostatic process
A0A4D6N0B7	1	54.08	0.0394	1.22	Large subunit ribosomal protein L24e	-	-	-
A0A4D6KZE4	3	118.59	0.0009	1.21	60S ribosomal protein L18a	GO:0005198	PF01775	Structural molecule activity
A0A4D6L929	3	307.75	6.65692e-05	1.2	Alcohol dehydrogenase	-	-	-
A0A4D6MG05	1	81.73	0.0005	1.2	Aspartate--tRNA ligase	GO:0000166	PF00152	Nucleic acid binding
A0A4D6N6Y4	4	195.59	0.0088	1.11	Uncharacterized protein	-	-	-
A0A4D6L7V5	11	769.59	0.015	1.08	RmlC-like jelly roll fold	-	-	-
A0A4D6MK12	4	173.76	0.0385	1.08	2-hydroxyacyl-CoA lyase 1	GO:0003824	PF02775	Catalytic activity
A0A4D6M4F9	4	200.68	0.0039	1.07	Small subunit ribosomal protein S3e	GO:0005198	PF00189	Structural molecule activity
A0A4D6NSA3	2	84.96	0.0263	1.05	Prolyl oligopeptidase	-	-	-
A0A4D6LJX4	11	676.79	5.14076e-05	1.04	Uncharacterized protein	-	-	-
A0A4D6MHR2	3	219.07	0.0155	1.02	Coatomer subunit beta	GO:0005198	PF07718	Structural molecule activity
A0A4D6MEK8	2	148.25	0.0118	1	HSP20-like chaperone	-	-	-
A0A4D6MBN3	5	251.26	0.0276	0.99	Phytepsin	-	-	-
A0A4D6NH98	8	625.19	0.0154	0.95	Glyceraldehyde-3-phosphate dehydrogenase	GO:0016491	PF00044	Oxidoreductase activity
A0A4D6KVR7	1	86.18	0.0048	0.9	Eukaryotic translation initiation factor 5A	GO:0003676	PF01287	Nucleic acid binding
A0A4D6KIP8	2	116.25	0.0062	0.86	Large subunit ribosomal protein L22e	GO:0005198	PF01776	Structural molecule activity
A0A4D6LAJ6	7	458.62	0.0073	0.63	Guanine nucleotide-binding protein subunit beta-2-like 1 protein	GO:0005515	PF00400	Protein binding
A0A4D6MAB9	5	317.24	0.0297	0.58	Tubulin alpha chain	GO:0016787	PF00091	Hydrolase activity

## Sheet: Drought (root)
Supplementary Table 2. Differentially abundant proteins of cowpea roots submitted to drought when compared to control.
Increased protein ID (UniProt)	Peptide count	Score	Anova (p)	Log2 FC	Description	GO ID	Pfam code	Biological process/ Molecular function/ Cellular component
A0A4D6MWR4	2	112.16	0.0112819	7.6	V-type proton ATPase subunit G	GO:0005622	PF03179	Intracellular anatomical structure
A0A4D6LBT9	1	29.69	0.0187495	6.73	Bet_v_1 domain-containing protein	GO:0050896	PF00407	Response to stimulus
A0A4D6MIW6	1	51.84	0.00936411	5.77	Phosphoinositide phospholipase C	GO:0006629	PF01764	Lipid metabolic process
A0A4D6LBY5	1	24.6	0.000965239	5.45	Large subunit ribosomal protein L11e	-	-	-
A0A4D6KR18	1	91.84	0.000626192	4.93	PMEI domain-containing protein	GO:0098772	PF04043	Molecular function regulator
A0A4D6KS46	16	1352.09	1.73803e-05	4.81	Uncharacterized protein	-	-	-
A0A4D6LCK2	11	794.31	1.00335e-05	4.77	Kunitz inhibitor ST1-like	GO:0098772	PF00197	Molecular function regulator
A0A4D6N813	1	76.9	4.67889e-05	4.74	Fructokinase	-	-	-
A0A4D6KK26	3	153.06	3.39504e-05	4.65	Shikimate O-hydroxycinnamoyltransferase	GO:0016740	PF02458	Transferase activity
A0A4D6KWN6	1	60.46	0.0100764	4.46	Xylose isomerase	-	-	-
Q9AYM4	11	790.03	1.70991e-07	4.32	Delta-1-pyrroline-5-carboxylate synthase	-	-	-
A0A4D6N6F2	1	44.96	0.0408859	4.23	Carboxypeptidase	GO:0140096	PF00450	Catalytic activity
A0A4D6NPU5	4	182.17	0.00159886	3.91	Tyrosine 3-monooxygenase/tryptophan 5-monooxygenase activation protein	-	-	-
A0A4D6N2P5	1	33.48	0.00682793	3.75	S-adenosylmethionine synthase	GO:0016740	PF00438	Transferase activity
Q9M7R2	8	510.36	0.000907657	3.74	Superoxide dismutase	GO:0016491	PF00081	Oxidoreductase activity
A0A4D6MFM0	4	215.43	0.000259305	3.67	Alcohol dehydrogenase	-	-	-
A0A4D6LBF5	3	182.34	0.000114544	3.61	Bet_v_1 domain-containing protein	GO:0050896	PF00407	Response to stimulus
A0A4D6KLC0	1	98.68	0.0032413	3.58	Cystatin	GO:0098772	PF16845	Molecular function regulator
A0A4D6M928	5	307.49	1.86947e-05	3.5	Glutathione S-transferase	GO:0005515	PF02798	Protein binding
A0A4D6KU17	2	86.81	0.0097922	3.47	Galactokinase	GO:0000166	PF00288	Nucleic acid binding
A0A4D6M3J2	1	63.11	0.00117911	3.35	LRR receptor-like serine/threonine-protein kinase FLS2	GO:0005515	PF13855	Protein binding
A0A4D6KPY5	2	124.83	0.00550622	3.28	Small subunit ribosomal protein S14e	GO:0005198	PF00411	Structural molecule activity
A0A4D6N8Z9	4	218.73	3.91628e-07	3.07	RmlC-like jelly roll fold	GO:0045735	PF00190	Atividade do reservatório de nutrientes
A0A4D6LAI2	1	64.08	0.000821112	3.07	Calcium-binding protein CML	GO:0043167	PF13499	Ion binding
A0A4D6KR92	2	100.01	0.000123154	3.05	Lysine ketoglutarate reductase	GO:0016491	PF03435	Oxidoreductase activity
A0A4D6MBL5	1	43.32	0.0398265	2.96	OPC-8:0 CoA ligase 1	GO:0003824	PF00501	Catalytic activity
A0A4D6M492	1	33.32	0.0011269	2.89	F-type H+-transporting ATPase oligomycin sensitivity conferral protein	GO:0006810	PF00213	Transporte
A0A4D6LV85	2	93.86	0.0111409	2.87	Dihydrothymine dehydrogenase	GO:0005622	PF01180	Intracellular anatomical structure
A0A4D6NJP7	7	364.78	0.00245472	2.82	Aldehyde dehydrogenase (NAD(+))	GO:0016491	PF00171	Oxidoreductase activity
A0A4D6LBD1	45	2959.19	3.36918e-05	2.77	Uncharacterized protein	GO:0050896	PF00407	Response to stimulus
A0A4D6MYW2	2	124.75	0.00619968	2.67	Large subunit ribosomal protein LP2	-	-	-
A0A4D6M6U0	1	24.99	0.00407801	2.63	Non-specific lipid-transfer protein	-	-	-
A0A4D6LTZ2	2	148.47	0.00267094	2.6	MFS transporter	GO:0016020	PF00083	Membrane
A0A4D6L519	1	41.91	0.00130598	2.59	NTF2 domain-containing protein	-	-	-
A0A4D6NBY4	1	66.68	0.0437549	2.56	Calcium-binding protein CML	-	-	-
A0A4D6N0U6	1	71.87	0.0356747	2.53	Plasminogen activator inhibitor 1 RNA-binding protein	-	-	-
A0A4D6MCM4	1	55.62	0.0191919	2.45	26S proteasome regulatory subunit N8	GO:0005515	PF01398	Protein binding
A0A4D6LAG2	1	81.93	0.0381499	2.42	Peptide chain release factor subunit 3	-	-	-
A0A4D6NAP5	2	87.29	0.00046946	2.33	Cupredoxin	-	-	-
A0A4D6NPD2	2	90.18	0.0002	2.31	Chalcone synthase	-	-	-
A0A4D6N5Y4	1	44.91	0.0432077	2.22	Sulfate adenylyltransferase	GO:0016740	PF01747	Transferase activity
A0A4D6L310	4	277.35	0.0108367	2.15	Putative glutathione S-transferase	GO:0005515	PF13409	Protein binding
A0A4D6MLJ0	5	221.88	0.00279114	2.15	Glutathione peroxidase	GO:0016491	PF00255	Oxidoreductase activity
A0A4D6L6S9	2	84.33	0.0387962	2.12	Molecular chaperone DnaK	-	-	-
A0A4D6MCZ9	1	42.3	7.97183e-05	2.1	Rossmann-like alpha/beta/alpha sandwich fold	-	-	-
A0A4D6KGI8	5	315.75	0.000266747	2.05	Elongation factor 1-gamma	GO:0003676	PF00647	Nucleic acid binding
A0A4D6L3Z7	1	35.2	0.0212244	1.99	Thioredoxin 1	-	-	-
A0A4D6LB15	26	1831.69	4.24296e-05	1.98	Annexin	GO:0043167	PF00191	Ion binding
A0A4D6MAN5	1	39.47	0.0274836	1.94	Protein Transporteprotein SEC24	-	-	-
A0A4D6L672	6	479.22	2.61191e-05	1.89	Stress up-regulated Nod 19	-	-	-
A0A4D6NS69	1	102.13	0.0195054	1.87	Cytochrome-b5 reductase	-	-	-
A0A4D6MC22	1	24.27	0.000431342	1.84	Stachyose synthetase	-	-	-
A0A4D6N3G2	3	283.67	1.75981e-05	1.81	Asparagine synthase	-	-	-
A0A4D6N989	7	360.15	0.00150365	1.81	Translation initiation factor 4A	GO:0003676	PF00270	Nucleic acid binding
A0A4D6L942	6	320.82	2.72507e-05	1.77	Aminopeptidase N	-	-	-
A0A4D6KGW9	3	199.94	0.0189813	1.74	Peptidylprolyl isomerase	-	-	-
A0A4D6LUQ8	1	68.34	0.0184388	1.74	NADH dehydrogenase	-	-	-
A0A4D6N3U3	1	20.7	0.013589	1.74	Cu/Zn superoxide dismutase	-	-	-
A0A4D6KY82	5	359.53	5.65558e-05	1.73	H(+)-exporting diphosphatase	GO:0016787	PF03030	Hydrolase activity
P93700	15	1000.73	0.00172688	1.7	CPRD14 protein	GO:0003824	PF01370	Catalytic activity
A0A4D6MCA4	3	235.98	0.00225792	1.68	Uncharacterized protein	-	-	-
A0A4D6LUB1	1	74.51	0.0234042	1.66	Protein phosphatase 2	-	-	-
A0A4D6M3H8	2	112.95	0.000859558	1.64	NADH dehydrogenase	GO:0005622	PF04716	Intracellular anatomical structure
A0A4D6MAI2	3	168.49	0.0174728	1.63	Uncharacterized protein	-	-	-
A0A4D6MW60	1	39.67	0.0187083	1.58	Peroxidase	GO:0016491	PF00141	Oxidoreductase activity
A0A4D6MCM6	1	66.43	0.00122388	1.51	Small subunit ribosomal protein S28e	GO:0003676	PF01200	Nucleic acid binding
A0A4D6MY81	5	230.96	0.00121064	1.51	Malate dehydrogenase	GO:0016491	PF00056	Oxidoreductase activity
A0A4D6N040	1	42.49	0.00146367	1.5	HR-like lesion-inducer	-	-	-
A0A4D6N265	3	193.77	0.000195528	1.5	Carboxypeptidase	GO:0140096	PF00450	Catalytic activity
A0A4D6NUZ3	7	474.18	6.31126e-06	1.46	Aspartate aminotransferase	GO:0009058	PF00155	Biosynthetic process
Q8W197	1	32.84	0.0272577	1.46	AIR carboxylase	-	-	-
A0A4D6N7I9	4	223.09	7.25985e-05	1.45	Prohibitin	-	-	-
A0A4D6M1Y4	2	68.76	0.0184305	1.44	ZnF_CDGSH domain-containing protein	GO:0005622	PF09360	Intracellular anatomical structure
A0A4D6M6L3	4	238.55	0.00914606	1.42	V-type proton ATPase subunit C	GO:0005215	PF03223	Transporter activity
A0A4D6MCN6	1	103.97	0.0217512	1.42	Glutathione transferase	GO:0005515	PF02798	Protein binding
A0A4D6N0T6	7	427.58	0.000306853	1.4	Leukotriene-A4 hydrolase	GO:0016787	PF01433	Hydrolase activity
A0A4D6M9E7	2	93.72	0.0248765	1.4	Stachyose synthetase	-	-	-
A0A4D6M9B9	1	61.42	0.00735069	1.4	Acetate--CoA ligase	GO:0003824	PF00501	Catalytic activity
A0A4D6MWT8	1	76.99	0.0407224	1.39	MFS transporter	GO:0016020	PF00083	Membrane
A0A4D6MPU0	1	41.28	0.00170912	1.39	Uncharacterized protein	-	-	-
A0A4D6KYW3	6	361.89	0.0177309	1.32	ATP:AMP phosphotransferase	GO:0016740	PF05191	Transferase activity
A0A4D6M8Z5	1	72.62	0.0107127	1.31	Uncharacterized protein	-	-	-
A0A4D6KH43	4	122.44	0.0196166	1.29	Proline iminopeptidase			-
A0A4D6MEI5	1	46.52	0.0111608	1.28	Uncharacterized protein	-	-	-
A0A4D6LMV2	13	766.79	0.0031375	1.26	UDP-arabinopyranose mutase	-	-	-
A0A4D6NIZ1	2	113.01	0.000789719	1.2	T-complex protein 1 subunit zeta	GO:0000166	PF00118	Nucleic acid binding
A0A4D6LLD8	1	80.16	0.0281605	1.09	Prohibitin	-	-	-
A0A4D6NQ62	15	951.09	0.0035265	1.09	Protein disulfide-isomerase	GO:0042592	PF00085	Homeostatic process
A0A4D6N8T5	22	1355.63	0.0131963	1.03	ATP synthase subunit beta	GO:0005622	PF11421	Intracellular anatomical structure
A0A4D6KPN9	5	360.39	0.00422306	1.02	GTP-binding protein SAR1	GO:0000166	PF00025	Nucleic acid binding
A0A4D6L9J0	2	218.18	0.0251321	1	Nucleoside-diphosphate kinase	-	-	-
A0A4D6MLV9	1	23.51	0.0454146	0.97	DNA-directed RNA polymerase III subunit RPC4	GO:0043167	PF00036	Ion binding		1,94
A0A4D6ML32	2	90.07	0.00827865	0.91	Ubiquitin carboxyl-terminal hydrolase	GO:0044237	PF00443	Cellular metabolic process		0.30103
A0A4D6KZ67	4	231.82	0.0308919	0.88	Ca2+:H+ antiporter	GO:0005215	PF01699	Transporter activity
A0A4D6LDM7	9	752.09	0.00131768	0.8	Malate dehydrogenase	GO:0016491	PF00056	Oxidoreductase activity
A0A4D6NRT4	13	840.96	0.00591621	0.77	Isoflavone reductase	-	-	-
A0A4D6N4M4	10	614.12	0.00254374	0.74	Vacuolar proton pump subunit B	-	-	-
A0A4D6NK42	3	149.86	0.00666949	0.64	V-type H+-transporting ATPase subunit AC39	GO:0005515	PF00560	Protein binding
A0A4D6LBS9	4	260.3	0.60515	0.54	Kunitz inhibitor ST1-like	GO:0098772	PF00197	Molecular function regulator
A0A4D6MB29	1	64.38	0.0359967	0.51	Splicing factor U2AF a subunit	GO:0003676	PF00076	Nucleic acid binding
A0A4D6L9Z5	5	313.07	0.000374978	0.45	Small subunit ribosomal protein S2e	GO:0003676	PF00333	Nucleic acid binding
Decreased protein ID (UniProt)	Peptide count	Score	Anova (p)	Log2 FC	Description	GO ID	Pfam code	Biological process/ Molecular function/ Cellular component
A0A4D6M4H9	1	50.72	0.0061071	Exclusive	2-oxoglutarate-dependent dioxygenase	-	-	-
A0A4D6NBS1	2	145.7	3.29332e-05	7.13	Uncharacterized protein	-	-	-
A0A4D6N0T3	1	52.47	0.00730576	6.66	Uncharacterized protein	-	-	-
A0A4D6LZW4	1	56.99	0.00417991	5.56	V-type proton ATPase subunit C	GO:0055085	PF03223	Transmembrane transport
A0A4D6M0K6	2	84.35	0.0151711	5.31	Glycosyltransferase	GO:0016740	PF00201	Transferase activity
A0A4D6KNH6	1	35.01	3.69532e-05	5.21	Disease resistance protein RPM1	GO:0003676	PF00931	Nucleic acid binding
A0A4D6N839	2	88.08	0.0252805	4.78	Flavoprotein monooxygenase	GO:0043167	PF01494	Ion binding
A0A4D6LQ45	1	94.86	0.0456816	4.66	Succinate dehydrogenase	-	-	-
A0A4D6NXX2	1	84.74	3.51301e-05	4.55	Copper chaperone	GO:0043167	PF00403	Ion binding
A0A4D6LGW4	1	74.5	0.0146311	4.11	Riboflavin synthase	-	-	-
A0A4D6NLQ5	2	131.31	4.15437e-06	4.07	Quinoprotein glucose dehydrogenase	-	-	-
A0A4D6LB33	1	25.24	0.000793744	3.98	Sulfotransferase	GO:0016740	PF00685	Transferase activity
A0A4D6N881	1	50.26	0.000445702	3.86	Brassinosteroid insensitive 1-associated receptor kinase 1	GO:0140096	PF07714	Catalytic activity
A0A4D6L931	3	207.54	0.0031475	3.72	Aquaporin PIP	GO:0005215	PF00230	Transporter activity
A0A4D6NP19	1	72.85	0.000193311	3.65	Aspartyl aminopeptidase	GO:0140096	PF02127	Catalytic activity
A0A4D6KUY3	2	152.97	0.00675496	3.63	Arf/Sar family	-	-	-
A0A4D6MSH5	1	53.87	0.0300675	3.63	Phospholipase A2	GO:0006629	PF01764	Lipid metabolic process
A0A4D6N3J2	1	112.42	0.0151089	3.55	Lipoxygenase	GO:0016491	PF00305	Oxidoreductase activity
A0A4D6KIK7	5	362.75	0.00191316	3.52	Uncharacterized protein	-	-	-
A0A4D6LGZ2	3	215.76	3.44645e-05	3.39	Protein DETOXIFICATION	GO:0055085	PF01554	Transmembrane transport
A0A4D6MMU2	1	57.3	0.00428445	3.38	Large subunit ribosomal protein L35Ae	GO:0005198	PF01247	Structural molecule activity
A0A4D6KUM9	1	53.5	6.56853e-05	3.32	Pectin acetylesterase	GO:0016787	PF03283	Hydrolase activity
A0A4D6M3K7	2	95.32	3.8311e-05	3.27	L-ascorbate oxidase	GO:0043167	PF07731	Ion binding
A0A4D6LPV9	1	93.35	0.00254176	3.24	Gelatinase A	GO:0140096	PF00413	Catalytic activity
A0A4D6L6F9	2	64.72	1.61454e-05	3.23	Beta-glucosidase		-	-
A0A4D6MF47	4	174.91	3.78646e-05	3.15	Patatin	GO:0071704	PF01734	Organic substance metabolic process
A0A4D6KXE3	2	62.07	0.00981681	3.14	1-deoxy-D-xylulose-5-phosphate reductoisomerase	GO:0005515	PF08436	Protein binding
A0A4D6MKN8	2	124.5	0.0072892	2.91	Alcohol dehydrogenase	-	-	-
A0A4D6MZE2	5	264.98	0.000132491	2.85	Peroxidase	GO:0016491	PF00141	Oxidoreductase activity
A0A4D6LG81	2	128.03	0.000280006	2.83	Glycosyltransferase	GO:0016740	PF00201	Transferase activity
A0A4D6M7F8	3	146.79	0.00230125	2.76	Apyrase	GO:0016787	PF01150	Hydrolase activity
A0A4D6N488	4	493.64	0.00119847	2.76	Protein phosphatase 2	GO:0005515	PF02985	Protein binding
A0A4D6KPJ5	3	309.48	9.23032e-07	2.74	Chitinase	GO:0071704	PF00704	Organic substance metabolic process
A0A4D6M9Y3	2	70.16	0.0280735	2.72	Peroxidase	GO:0016491	PF00141	Oxidoreductase activity
A0A4D6NIX4	3	255.3	0.00283247	2.7	Polyvinyl alcohol dehydrogenase	-	-	-
A0A4D6L4W9	1	42.43	0.000451236	2.7	Rubber elongation factor	-	-	-
A0A4D6NJ65	3	303.22	0.00180948	2.65	Endo-1,3(4)-beta-glucanase	GO:0016787	PF03639	Hydrolase activity
A0A4D6MLC5	1	53.57	0.0126631	2.62	Lipoxygenase	GO:0016491	PF00305	Oxidoreductase activity
A0A4D6KMF1	2	136.07	0.0007757	2.6	Ribose 5-phosphate isomerase B	GO:0071704	PF02502	Organic substance metabolic process
A0A4D6KL16	2	142.43	0.0420199	2.6	C2 domain-containing protein	-	-	-
A0A4D6LBS0	5	379.63	0.00326967	2.57	Uncharacterized protein	-	-	-
A0A4D6LXJ5	1	59.97	0.027803	2.55	Tryptophan synthase	-	-	-
A0A4D6MC25	1	64.43	0.00132034	2.53	Transcription initiation factor TFIID subunit 5	-	-	-
A0A4D6NS57	1	26.06	0.000102704	2.49	Uncharacterized protein	-	-	-
A0A4D6MJU9	4	237.49	0.01403	2.47	Peroxidase	GO:0016491	PF00141	Oxidoreductase activity
A0A4D6M3C3	4	264.37	0.00720401	2.47	Large subunit ribosomal protein L6e	GO:0005198	PF01159	Structural molecule activity
A0A4D6KT80	1	41.08	0.000571648	2.47	Calcium-dependent protein kinase	GO:0140096	PF00069	Catalytic activity
A0A4D6KSQ1	4	241.73	0.00725922	2.44	Serine/threonine kinase	GO:0140096	PF00069	Catalytic activity
A0A4D6N7L5	2	104.08	0.0267842	2.44	NAD(P)H dehydrogenase (quinone)	GO:0016491	PF03358	Oxidoreductase activity
A0A4D6LV58	1	61.31	0.00178942	2.39	Protein brassinosteroid insensitive 1	GO:0140096	PF07714	Catalytic activity
A0A4D6MG32	2	175.5	0.000128398	2.39	Expansin	-	-	-
A0A4D6NKE7	1	63.77	0.000347513	2.36	Recombination protein RecA	GO:0003676	PF00154	Nucleic acid binding
A0A4D6KIR9	2	98.91	0.00131089	2.35	Glutamate decarboxylase	GO:0016829	PF00282	Lyase activity
A0A4D6NTD9	1	92.24	0.000548714	2.27	Large subunit ribosomal protein L35Ae	GO:0005198	PF01247	Structural molecule activity
A0A4D6KR35	1	37.62	0.0332232	2.26	Importin subunit alpha	GO:0051179	PF01749	Localization
A0A4D6KVW2	1	65.87	0.0231486	2.16	Lysosomal Pro-X carboxypeptidase	GO:0071704	PF05577	Organic substance metabolic process
A0A4D6LPD8	4	348.54	1.54274e-05	2.13	Eukaryotic translation initiation factor 5A	GO:0003676	PF01287	Nucleic acid binding
A0A4D6MTZ3	2	135.31	7.92643e-06	2.11	Uncharacterized protein	-	-	-
A0A4D6N4A9	2	126.83	0.000294616	2.1	Peptidase A1 domain-containing protein	-	-	-
A0A4D6N309	1	102.59	0.0227341	2.08	Tubulin beta chain	GO:0016787	PF00091	Hydrolase activity
A0A4D6NBM2	14	1108.67	0.0305282	2.06	Aquaporin PIP	GO:0005215	PF00230	Transporter activity
A0A4D6MA96	1	73.24	0.0398407	2.03	Xanthoxin dehydrogenase	-	-	-
A0A4D6LRR3	2	122.09	0.00877599	2.03	Isocitrate dehydrogenase	GO:0016491	PF00180	Oxidoreductase activity
A0A4D6KRF6	2	151.54	0.0410881	2.03	Fumarylacetoacetase	GO:0016787	PF09298	Hydrolase activity
A0A4D6KZ34	1	54.95	0.0333494	2.03	Abscisic acid receptor PYR/PYL family	-	-	-
A0A4D6LNA5	2	128.06	0.0236276	2.01	Aspergillus nuclease S(1)	GO:0003676	PF02265	Nucleic acid binding
A0A4D6MTM5	4	233.11	0.013532	1.99	Blue type 1 copper protein	GO:0016740	PF02298	Transferase activity
A0A4D6KL90	3	281.22	0.00224584	1.97	Stress up-regulated Nod 19	-	-	-
A0A4D6MLY0	3	159.61	0.00468197	1.95	Glycerophosphodiester phosphodiesterase	GO:0071704	PF03009	Organic substance metabolic process
A0A4D6L4A6	7	626.08	7.47927e-06	1.94	LRR receptor-like serine/threonine-protein kinase FLS2	-	-	-
A0A4D6NFP4	1	95.13	8.45095e-05	1.94	Peptidase S8	GO:0140096	PF00082	Catalytic activity
A0A4D6NDT0	5	465.34	2.06449e-05	1.94	Peroxidase	GO:0016491	PF00141	Oxidoreductase activity
A0A4D6L0X0	1	105.8	0.00740102	1.93	COMPASS component SWD1	-	-	-
A0A4D6KJR0	1	65.76	0.0250857	1.91	Cinnamyl-alcohol dehydrogenase	-	-	-
A0A4D6LV61	3	180.65	0.000223954	1.88	60S ribosomal protein L13	GO:0005198	PF01294	Structural molecule activity
A0A4D6MFQ6	1	56.23	0.00837855	1.87	Ferritin	GO:0042592	PF00210	Homeostatic process
A0A4D6LR36	8	569.92	1.52119e-06	1.83	Isoflavone reductase	-	-	-
A0A4D6LJ22	5	326.01	0.021225	1.83	Ras-related protein Rab-7A	GO:0016787	PF00071	Hydrolase activity
A0A4D6NR35	1	65.11	0.0164268	1.8	Prenylcysteine oxidase	GO:0016491	PF07156	Oxidoreductase activity
A0A4D6KU28	29	2623.08	4.43076e-05	1.8	Sucrose synthase	GO:0071704	PF00862	Organic substance metabolic process
A0A4D6M5T0	9	699.37	9.8201e-05	1.78	Host cell factor	GO:0005515	PF01344	Protein binding
A0A4D6MAD0	2	110.62	0.000451299	1.77	Beta-glucosidase	GO:0016787	PF00933	Hydrolase activity
A0A4D6KUA2	2	86	0.0151466	1.73	Ribosomal protein L15	GO:0005198	PF00827	Structural molecule activity
A0A4D6L2S7	3	212.58	0.00296351	1.73	Purine-rich element binding protein family	-	-	-
A0A4D6LC18	2	127.56	0.0459617	1.66	Non-specific serine/threonine protein kinase	GO:0140096	PF07714	Catalytic activity
A0A4D6KV44	2	96.25	0.0049217	1.66	TransMembrane9 superfamily member	GO:0016020	PF02990	Membrane
A0A4D6N6B7	1	86.64	0.0179165	1.66	Ras-related protein Rab-7A	-	-	-
A0A4D6LHL3	3	359.28	0.00186154	1.65	Superoxide dismutase [Cu-Zn]	GO:0044237	PF00080	Cellular metabolic process
A0A4D6KY88	1	61.14	0.00385149	1.65	V-type proton ATPase subunit H	GO:0016020	PF03224	Membrane
A0A4D6L7H8	7	499.27	0.000268458	1.64	Tyrosine 3-monooxygenase/tryptophan 5-monooxygenase activation protein	-	-	-
A0A4D6KL76	1	106.1	0.000492586	1.63	Ferredoxin--NADP reductase, chloroplastic	-	-	-
A0A4D6MKW2	1	93.45	0.000676236	1.62	MBD domain-containing protein	GO:0003676	PF01429	Nucleic acid binding
A0A4D6MWI9	3	183.61	0.00456264	1.62	Large subunit ribosomal protein L7Ae	-	-	-
A0A4D6LUB3	1	81.83	0.0101658	1.61	Ectonucleotide pyrophosphatase/phosphodiesterase family member 1/3	GO:0003824	PF01663	Catalytic activity
A0A4D6KJ61	1	99.91	0.0331125	1.6	Somatic embryogenesis receptor kinase 4	GO:0140096	PF00069	Catalytic activity
A0A1U8YM02	1	96.04	0.0408441	1.59	Aquaporin PIP	GO:0005215	PF00230	Transporter activity
A0A4D6LL82	22	1475.94	0.00126014	1.57	CRAL-TRIO lipid binding	-	-	-
A0A4D6LIP2	8	393.98	7.42869e-05	1.57	AMID-like mitochondrial oxidoreductase	GO:0016491	PF07992	Oxidoreductase activity
A0A4D6KI97	2	152.84	0.00051228	1.55	Asparagine synthase	-	-	-
A0A4D6LMJ8	3	214.93	0.0183596	1.54	Cinnamyl-alcohol dehydrogenase	-	-	-
A0A4D6M490	15	1016.5	5.20054e-06	1.53	Peroxidase	GO:0016491	PF00141	Oxidoreductase activity
A0A4D6NS85	4	263.49	0.000533333	1.52	Chalcone-flavonone isomerase family protein	GO:0016829	PF02431	Lyase activity
A0A4D6MWG0	3	276.11	0.00860849	1.5	(1->3)-beta-glucan endohydrolase	GO:0016787	PF00332	Hydrolase activity
A0A4D6LRJ0	1	50.42	0.0130058	1.47	NAD(P)H dehydrogenase (quinone)	GO:0016491	PF03358	Oxidoreductase activity
A0A4D6M445	3	180.44	0.00276087	1.46	ATP citrate synthase	-	-	-
A0A4D6MHJ3	2	73.94	0.0288565	1.46	Acetylornithine transaminase	-	-	-
A0A4D6LJP0	1	121.75	0.0194233	1.45	Signal sequence receptor subunit alpha	GO:0016020	PF03896	Membrane
A0A4D6MBA4	3	236.78	0.0163538	1.45	Glutamate dehydrogenase	-	-	-
A0A4D6NUX6	2	61.04	0.00223786	1.44	Dolichyl-diphosphooligosaccharide--protein glycosyltransferase subunit 1	O:0016740	PF04597	Transferase activity
A0A4D6NNL9	4	272.84	0.000171145	1.44	Nascent polypeptide-associated complex subunit alpha	-	-	-
A0A4D6KXU4	4	221.18	0.00299038	1.43	High-affinity nitrate transporter	GO:0050896	PF16974	Response to stimulus
A0A4D6LRR7	13	1132.56	5.9609e-05	1.42	Peroxidase	GO:0016491	PF00141	Oxidoreductase activity
A0A4D6MIN6	3	194.69	0.00013726	1.39	rRNA 2'-O-methyltransferase fibrillarin	GO:0003676	PF01269	Nucleic acid binding
A0A4D6MWY0	14	944.02	2.14767e-05	1.39	Transitional endoplasmic reticulum ATPase	GO:0003676	PF00004	Nucleic acid binding
A0A4D6LSR9	2	79.5	0.00516646	1.39	Peroxidase	GO:0016491	PF00141	Oxidoreductase activity
A0A4D6LWY6	4	428.42	0.00302786	1.37	Succinate--CoA ligase [ADP-forming] subunit alpha, mitochondrial	-	-	-
A0A4D6LII7	1	36.44	0.0424105	1.35	Oxysterol-binding protein	-	-	-
A0A4D6L5S4	3	229.31	4.10557e-05	1.34	Chitin elicitor-binding protein	-	-	-
A0A4D6MDP0	2	96.6	0.0229097	1.32	Eukaryotic translation initiation factor 3 subunit C	GO:0003676	PF05470	Nucleic acid binding
A0A4D6MA14	1	65.74	0.00227873	1.31	UDP-glucuronate decarboxylase	-	-	-
A0A4D6LT25	2	120.67	0.000288543	1.31	S-adenosylhomocysteine/5'-methylthioadenosine nucleosidase	GO:0003824	PF01048	Catalytic activity
A0A4D6M8T5	3	278.75	0.000566823	1.31	Nascent polypeptide-associated complex subunit alpha	-	-	-
A0A4D6LS06	1	105.37	0.00764195	1.28	Upstream activation factor subunit UAF30	GO:0005515	PF02201	Protein binding
A0A4D6LR90	7	406.73	0.0123858	1.26	Succinate dehydrogenase [ubiquinone] flavoprotein subunit, mitochondrial	GO:0016491	PF02910	Oxidoreductase activity
A0A4D6M6I0	2	85.11	0.00630941	1.26	Alpha-mannosidase	GO:0016787	PF01074	Hydrolase activity
A0A4D6NX20	4	275.8	0.00112443	1.24	Cysteine peptidase	-	-	-
A0A4D6MKJ1	2	89.4	0.008359	1.23	Sucrose synthase	-	-	-
A0A4D6MYJ5	3	146.55	0.0141638	1.22	Peptidylprolyl isomerase	GO:0005515	PF00515	Protein binding
A0A4D6NRY6	6	346.67	0.000270905	1.22	Large subunit ribosomal protein L9e	GO:0005198	PF00347	Structural molecule activity
A0A4D6MVQ2	3	188.55	0.00019744	1.22	Carboxypeptidase	-	-	-
A0A4D6L154	3	197.68	0.0124093	1.21	Purple acid phosphatase	-	-	-
A0A4D6MYC8	4	204.88	0.000718749	1.2	Peroxidase	GO:0016491	PF00141	Oxidoreductase activity
A0A4D6KQK7	1	74.64	0.0409972	1.2	Protease I	-	-	-
A0A4D6NJ13	1	67.27	0.0147405	1.19	26S proteasome regulatory subunit T4	-	-	-
A0A4D6MTB5	19	1403.74	5.70813e-05	1.19	Tubulin beta chain	GO:0016787	PF00091	Hydrolase activity
A0A4D6LZJ5	1	70.15	0.00667635	1.19	Glycosyltransferase	GO:0016740	PF00201	Transferase activity
A0A4D6M2S3	4	246.83	0.00199003	1.17	Amine oxidase	-	-	-
A0A4D6KJ17	2	187.87	0.000408253	1.16	NADPH2:quinone reductase	-	-	-
A0A4D6NLM8	2	122.44	0.0119921	1.14	Glyceraldehyde-3-phosphate dehydrogenase	GO:0016491	PF00044	Oxidoreductase activity
A0A4D6KUX6	2	94.22	2.16702e-05	1.12	Aspartyl protease family protein	-	-	-
A0A4D6MD07	2	113.79	0.00649901	1.08	Uncharacterized protein	-	-	-
A0A4D6N413	1	100.22	0.00681064	1.08	Glutamyl-tRNA synthetase	GO:0000166	PF03950	Nucleic acid binding
A0A4D6NG66	2	160.37	0.000687042	1.06	Dynamin GTPase	GO:0016787	PF02212	Hydrolase activity
A0A4D6LJB1	3	170.23	0.0184692	1.06	Chitinase	-	-	-
A0A4D6LUZ2	3	180.53	0.00948341	1.05	40S ribosomal protein S3a	GO:0005198	PF01015	Structural molecule activity
A0A4D6MCX6	2	163.29	0.0223358	1.03	Diaminopimelate decarboxylase	GO:0003824	PF00278	Catalytic activity
A0A4D6MKY0	42	2861.24	3.19468e-05	1.02	Lipoxygenase	GO:0016491	PF00305	Oxidoreductase activity
A0A4D6KUW5	7	424.52	6.11305e-05	1.02	Peroxidase	GO:0016491	PF00141	Oxidoreductase activity
A0A4D6LJV5	5	326.94	0.0435407	1.01	Putrescine aminotransferase	GO:0016740	PF00202	Transferase activity
A0A4D6NL99	6	417.49	2.68885e-05	1	Diadenosine tetraphosphate synthetase	GO:0000166	PF00587	Nucleic acid binding
A0A4D6N3L9	1	76.14	0.0346336	0.99	Protein phosphatase 2	-	-	-
A0A4D6MYU2	2	121.48	0.0258361	0.96	Small subunit ribosomal protein S17e	GO:0005198	PF00833	Structural molecule activity
A0A4D6NQ53	4	356.08	0.00579852	0.91	Aspartyl protease family protein	-	-	-
A0A4D6MGW4	2	132.37	0.0121189	0.9	Chorismate mutase	-	-	-
A0A4D6KL64	59	3912.86	0.0273291	0.87	Peroxidase	GO:0016491	PF00141	Oxidoreductase activity
A0A4D6MBC2	6	253.32	0.00672907	0.87	Heat shock protein a beta	GO:0003676	PF00183	Nucleic acid binding
A0A4D6NKA8	2	156.77	0.00272367	0.86	Solute carrier family 23	-	-	-
A0A4D6N773	1	81.93	0.0174167	0.8	Structural maintenance of chromosome 2	-	-	-
A0A4D6L876	2	125.69	0.00184845	0.78	Aspartate aminotransferase	GO:0009058	PF00155	Biosynthetic process
A0A4D6NA58	5	512.46	0.0162494	0.77	Tyrosine 3-monooxygenase/tryptophan 5-monooxygenase activation protein	-	-	-
A0A4D6MUA1	1	47.22	0.0215729	0.75	Histidine phosphatase superfamily	-	-	-
A0A4D6N6A7	1	63.07	0.00660931	0.75	Dihydrodiol dehydrogenase/ D-xylose 1-dehydrogenase	GO:0016491	PF01408	Oxidoreductase activity
A0A4D6M2D6	1	83.86	0.00263304	0.73	T-complex protein 1 subunit gamma	GO:0003676	PF00118	Nucleic acid binding
A0A4D6NCK1	5	353.25	0.0368543	0.7	Small subunit ribosomal protein S5e	-	-	-
A0A4D6MR83	8	555.7	0.0284266	0.68	Pectinesterase	GO:0071944	PF01095	Cell surface
A0A4D6N9G2	8	522.17	0.00496272	0.68	Aconitate hydratase	-	-	-
A0A4D6LQ82	6	456.98	0.000103911	0.67	Pyruvate dehydrogenase E1 component subunit alpha	GO:0016491	PF00676	Oxidoreductase activity
A0A4D6MBG4	7	493.78	0.0232455	0.58	L-ascorbate oxidase	GO:0043167	PF07731	Ion binding
A0A4D6MC03	5	358.85	0.012	0.57	Prolyl-tRNA synthetase	GO:0000166	PF09180	Nucleic acid binding

## Sheet: Nematode (root)
Supplementary Table 3. Differentially abundant proteins of cowpea roots inoculated with nematodes when compared to control.
Increased protein ID (UniProt)	Peptide count	Score	Anova (p)	Log2 FC	Description	GO ID	Pfam code	Biological process/ Molecular function/ Cellular component
A0A4D6L9D5	1	56.35	0.0315	10.25	Heat shock a protein 5	GO:0003676	PF00183	Nucleic acid binding
A6H5B7	1	83.63	0.0347	8.92	Chlorophyll a-b binding protein, chloroplastic (Fragment)	-	-	-
Q9FS23	1	121.7	0.0254	6.11	CPRD86 protein (Fragment)	GO:0003824	PF01370	Catalytic activity
A0A4D6LBR2	1	35.79	0.0085	5.86	Photosystem II reaction center D1 protein	GO:0005215	PF00124	Transporter activity
A0A4D6N1F5	16	1226.94	0.029	4.26	Ribulose bisphosphate carboxylase large chain	GO:0043167	PF00016	Ion binding
A0A4D6L554	1	39.58	0.042	4.03	(S)-2-hydroxy-acid oxidase	-	-	-
A0A4D6MLL8	2	72.56	0.02	2.68	Alcohol dehydrogenase	-	-	-
A0A4D6NW35	2	46.43	0.0238	2.24	ATP-dependent 6-phosphofructokinase	GO:0016740	PF00365	Transferase activity
A0A4D6LRD3	4	196.49	0.0437	1.04	Inorganic diphosphatase	GO:0043167	PF00719	Ion binding
A0A4D6MHJ6	4	271.65	0.046	0.95	Large subunit ribosomal protein L7e	GO:0003676	PF01200	Nucleic acid binding
A0A4D6NMM7	1	41.51	0.0056	0.91	3-oxoacyl-[acyl-carrier-protein] reductase	-	-	-
Decreased protein ID (UniProt)	Peptide count	Score	Anova (p)	Log2 FC	Description	GO ID	Pfam code	Biological process/ Molecular function/ Cellular component
A0A4D6LHU6	1	27.16	0.0064	3.8	Calcium/calmodulin-dependent protein kinase kinase	GO:0140096	PF00069	Catalytic activity
A0A4D6KND0	1	36.41	0.0239	2.93	ATP synthase protein MI25	GO:0005215	PF05405	Transporter activity
A0A4D6NUF6	3	180.36	0.0101	0.52	Phenylacetic acid degradation protein	-	-	-

## Sheet: Cross stress (shoot)
Supplementary Table 4. Differentially abundant proteins of cowpea shoots inoculated with nematodes and submitted to drought when compared to the control.
Increased protein ID (UniProt)	Peptide count	Score	Anova (p)	Log2 FC	Description	GO ID	Pfam code	Biological process/ Molecular function/ Cellular component
A0A4D6KV52	1	21.04	0.0274449	Exclusive	Elongation factor 3	-	-	-
A0A4D6M0I2	1	26.99	7.07389e-05	12.52	LRR receptor-like serine/threonine-protein kinase FLS2	GO:0005515	PF00560	Protein binding
A0A4D6MGK8	1	70.73	0.009	12.39	Aldehyde dehydrogenase	GO:0016491	PF00171	Oxidoreductase activity
A0A4D6L8B4	1	69.8	0.003	8.61	Alpha-galactosidase	-	-	-
A0A4D6NUN4	1	72.9	0.008	8.57	HSP20 family protein	-	-	-
A0A4D6KL64	1	102.69	0.003	7.16	Peroxidase	GO:0004601	PF00141	Oxidoreductase activity
A0A4D6MKF0	1	47.82	0.01	7.13	L-arabinokinase	GO:0005524	PF00288	ATP binding
A0A4D6MXB0	1	31.8	0.0237234	6.03	Histone	GO:0003677	PF00125	Nucleic acid binding
A0A4D6LUN4	1	67.31	0.018	5.83	Cupredoxin	GO:0009055	PF02298	Electron transfer activity
A0A4D6LI35	3	173.81	0.028	4.75	Cathepsin	GO:0006508	PF00112	Proteolysis
A0A4D6LBK0	1	78.75	0.004	4.52	12-oxophytodienoic acid reductase	GO:0016491	PF00724	Oxidoreductase activity
A0A4D6KQZ7	1	64.05	0.049	4.3	Aspartyl protease family protein	-	-	-
A0A4D6KKB5	2	95.95	0.000168141	3.98176	Terpene cyclase/mutase family member	-	-	-
A0A4D6L672	9	908.55	2.03988e-05	3.90239	Stress up-regulated Nod 19	-	-	-
A0A4D6LPB3	2	163.64	0.00156561	3.78046	Phosphoenolpyruvate carboxykinase (ATP)	GO:0004612	PF01293	ATP binding
A0A4D6MYU2	1	99.96	0.00112457	3.74868	Small subunit ribosomal protein S17e	GO:0003735	PF00833	Structural molecule activity
A0A4D6NWD9	2	123.77	0.000611427	3.68358	Zeta-carotene desaturase	GO:0016788	PF00657	Hydrolase activity
A0A4D6LT51	2	120.72	0.000780102	3.62002	Thaumatin	-	-	-
A0A4D6KII6	3	228.08	0.000601531	3.5612	Ubiquinol oxidase	GO:0009916	PF01786	Alternative oxidase activity
A0A4D6M9Q1	2	106.79	0.00403026	3.53561	Fructose-bisphosphate aldolase	GO:0006096	PF00274	Glycolytic process
A0A4D6LTK8	1	49.3	0.0376182	3.32732	NADH dehydrogenase [ubiquinone] 1 alpha subcomplex subunit 12	GO:0009055	PF05071	Electron transfer activity
A0A4D6LM88	5	342.79	1.56028e-06	3.29072	TolB protein	-	-	-
A0A4D6L1A5	2	150.5	0.00108004	3.25677	Aldehyde dehydrogenase	-	-	-
A0A4D6MCW6	16	958.27	1.22631e-06	3.15882	Sucrose synthase	GO:0016157	PF00862	Organic substance metabolic process
A0A4D6MCM4	2	99.29	0.00156176	3.05037	26S proteasome regulatory subunit N8	GO:0005515	PF01398	Protein binding
A0A4D6MDD2	3	157.14	0.0197498	3.02021	Mannan endo-1,4-beta-mannosidase	GO:0005975	PF00150	Carbohydrate metabolic process
A0A4D6MFM0	23	1922.81	0.000103	3.0179	Alcohol dehydrogenase	-	-	-
A0A4D6M409	8	536.18	0.000372366	2.95345	Histone H2B	GO:0003677	PF00125	Nucleic acid binding
A0A4D6MLG9	4	320.25	2.17394e-05	2.93808	Glutathione transferase	GO:0005515	PF02798	Protein binding
A0A4D6KQ03	3	198.52	0.042254	2.78849	Short-chain dehydrogenase/reductase	-	-	-
A0A4D6LU14	5	326.12	0.0306467	2.74035	Glutaredoxin-dependent peroxiredoxin	GO:0016491	PF08534	Oxidoreductase activity
A0A4D6MNZ1	6	488.87	0.00465116	2.72482	Elongation factor 1-beta	GO:0000166	PF00736	Nucleic acid binding
A0A4D6MNU1	1	86.99	0.0392639	2.71775	Lipoxygenase	GO:0016702	PF00305	Oxidoreductase activity
A0A4D6M961	1	55.96	0.0187967	2.69376	Elongation factor Tu	GO:0005525	PF00009	Nucleic acid binding
A0A4D6ND37	2	92.09	0.00208201	2.5541	Kunitz inhibitor ST1-like	GO:0004866	PF00197	Molecular function regulator
A0A4D6KRZ8	1	55.91	0.000673462	2.50708	Alpha-glucosidase	GO:0004553	PF01055	Hydrolase activity
A0A4D6MKY0	24	1829.25	3.9958e-05	2.48188	Lipoxygenase	GO:0016702	PF00305	Oxidoreductase activity
Q6V4X1	5	460.41	1.87538e-06	2.46532	Cysteine proteinase inhibitor (Fragment)	GO:0004869	PF16845	Cysteine-type endopeptidase inhibitor activity
A0A4D6LMW7	4	388.98	3.69321e-06	2.43312	2-oxoglutarate-dependent dioxygenase	GO:0016491	PF03171	Oxidoreductase activity
A0A4D6MY10	6	510.27	0.00152266	2.37934	Acetyl-CoA acyltransferase 1	GO:0016747	PF00108	Transferase activity
A0A4D6N9X3	4	223.39	0.000469977	2.32548	Uncharacterized protein	-	-	-
A0A4D6N0N2	2	74.93	0.0106746	2.31104	Lipoxygenase	GO:0016702	PF00305	Oxidoreductase activity
A0A4D6KSX4	2	179.95	0.000305097	2.20822	Serine hydroxymethyltransferase	-	-	-
A0A4D6LAI2	3	191.37	0.00182676	2.19856	Calcium-binding protein CML	GO:0005509	PF13499	Ion binding
A0A4D6MHR2	1	60.56	0.00235548	2.19709	Coatomer subunit beta	GO:0005198	PF07718	Structural molecule activity
A0A4D6LBY3	3	247.88	0.00549261	2.14433	Chitinase	GO:0005975	PF00704	Organic substance metabolic process
A0A4D6KZ37	10	706.01	0.000463911	2.09889	Aldehyde dehydrogenase	GO:0016491	PF00171	Oxidoreductase activity
A0A4D6N8B7	30	2000.52	8.65516e-06	2.09694	Lipoxygenase	GO:0046872	PF00305	Ion binding
A0A4D6N4M4	5	364.4	0.0166328	2.05463	Vacuolar proton pump subunit B	-	-	-
A0A4D6KIK7	2	114.89	0.0117743	2.04133	Uncharacterized protein	-	-	-
A0A4D6MJB2	1	91.15	0.0297428	2.02221	Translation initiation factor 2 subunit 2	GO:0006413	PF01873	Translational initiation
A0A4D6KG83	8	406.81	0.000139655	2.00012	Allantoinase	GO:0016787	PF01979	Hydrolase activity
A0A4D6NTQ2	4	327.31	0.0288578	1.94648	Dehydrin	GO:0009415	PF00257	Response to water
A0A4D6MAN5	1	49.45	0.0327735	1.9385	Protein transport protein SEC24	-	-	-
A0A4D6LB15	23	1459.33	1.86932e-05	1.83397	Annexin	GO:0005509	PF00191	Ion binding
A0A4D6NUZ3	5	303.68	0.000343757	1.79014	Aspartate aminotransferase	GO:0030170	PF00155	Biosynthetic process
A0A4D6MNG8	3	191	0.00573321	1.75623	Large subunit ribosomal protein L10e	-	-	-
A0A4D6L0T1	1	80.43	0.00217218	1.69569	Serine/threonine-protein kinase SR	GO:0004672	PF00069	Protein kinase activity
A0A4D6M9D1	4	229.11	0.00154114	1.68957	Phosphopyruvate hydratase	-	-	-
A0A4D6MWH7	1	87.93	0.000271854	1.68115	Cyanate hydratase	GO:0009439	PF02560	Cyanate metabolic process
A0A4D6N7S0	15	1182.19	5.98497e-06	1.68034	Phospholipase D	GO:0003824	PF00614	Catalytic activity
A0A4D6NNT7	3	230	0.00130927	1.65401	Elongation factor 1-beta	GO:0000166	PF00736	Nucleic acid binding
A0A4D6MWE2	12	697.41	0.00102845	1.64838	Monodehydroascorbate reductase	GO:0016491	PF07992	Oxidoreductase activity
A0A4D6L9V3	5	360.05	0.00164894	1.63844	Phosphoglucomutase (alpha-D-glucose-1,6-bisphosphate-dependent)	-	-	-
P93700	10	566.23	0.000197922	1.63575	CPRD14 protein	GO:0003824	PF01370	Catalytic activity
A0A4D6M9Q1	1	75.39	0.0340423	1.59021	Fructose-bisphosphate aldolase	GO:0006096	PF00274	Glycolytic process
A0A4D6LVD5	7	502.57	0.00412558	1.57642	Glutamate decarboxylase	GO:0016831	PF00282	Carboxylyase activity
A0A4D6LPK0	11	714.81	0.00405336	1.5667	Alpha-glucosidase	GO:0004553	PF01055	Carbohydrate metabolic process
A0A4D6KWN6	2	95.84	0.000891756	1.56432	Xylose isomerase	-	-	-
A0A4D6NVD7	2	210.04	0.0117489	1.55567	Chitinase	GO:0004568	PF00182	Organic substance metabolic process
A0A4D6N1A0	1	43.76	0.0131057	1.52176	Peptidase A1 domain-containing protein	-	-	-
A0A4D6KMV1	5	420.54	0.00782557	1.519	Zeta-carotene desaturase	GO:0016788	PF00657	Hydrolase activity
A0A4D6KGI8	2	152.29	0.00760495	1.50821	Elongation factor 1-gamma	GO:0005515	PF02798	Protein binding
A0A4D6LZ82	1	92.59	0.0294177	1.47336	Proteasome subunit alpha type	GO:0004298	PF00227	Catalytic activity
A0A4D6NLJ7	2	121.27	0.0256678	1.45921	Protein phosphatase	GO:0008430	PF05694	Selenium binding
A0A4D6NHN9	3	124.08	0.0197128	1.43292	Heat shock a protein 1/8	-	-	-
A0A4D6KVG4	1	98.23	0.0254828	1.39236	Proteasome subunit alpha type	GO:0004298	PF00227	Catalytic activity
A0A4D6MY81	8	462.45	0.000416137	1.38919	Malate dehydrogenase	GO:0016491	PF00056	Oxidoreductase activity
A0A4D6NCG1	20	1507.67	0.000135222	1.3621	Elongation factor 2	GO:0005525	PF00009	Nucleic acid binding
A0A4D6NPG1	1	74.4	0.0257526	1.36196	40S ribosomal protein S3a	GO:0003735	PF01015	Structural molecule activity
A0A4D6L929	2	130.58	0.000639743	1.35596	Alcohol dehydrogenase	-	-	-
A0A4D6ME03	3	267.66	0.000368595	1.32958	Polyadenylate-binding protein	GO:0003676	PF00076	Nucleic acid binding
A0A4D6N5B5	3	190.5	0.00452619	1.29804	Heat shock a protein 4	-	-	-
A0A4D6MDV6	8	666.47	0.0028475	1.25009	Adenosylhomocysteinase	-	-	-
A0A4D6M9J0	1	82.55	0.0392632	1.24628	Small nuclear ribonucleoprotein G	-	-	-
Q41712	8	623.75	0.0182998	1.23907	L-ascorbate peroxidase	-	-	-
A0A4D6LS35	1	104.79	0.0398389	1.22867	RNA-binding protein 8A	GO:0003676	PF00076	Nucleic acid binding
A0A4D6KPA5	11	794.91	0.0409474	1.1611	ATP citrate synthase	-	-	-
A0A4D6N1N6	1	49.76	0.00176516	1.13475	BRO1 domain-containing protein	-	-	-
A0A4D6NQ62	10	725.31	4.28955e-05	1.12147	Protein disulfide-isomerase	GO:0045454	PF00085	Homeostatic process
Q9MB25	3	193.3	0.00284348	1.11123	S1-1 protein	GO:0006952	PF00407	Defense response
A0A4D6NL27	1	60.28	0.00600153	1.07126	Heme oxygenase	GO:0055114	PF01126	Oxidation-reduction process
A0A4D6MN02	6	498.01	0.00203296	1.04479	Peptidase S8	GO:0006508	PF00082	Proteolysis
A0A4D6N953	1	89.4	0.0277261	0.966211	Cinnamyl-alcohol dehydrogenase	GO:0055114	PF08240	Oxidation-reduction process
A0A4D6LBY5	1	73.04	0.00977305	0.957589	Large subunit ribosomal protein L11e	-	-	-
A0A4D6NJC9	2	120.98	0.0105325	0.957453	Allene-oxide cyclase	GO:0016853	PF06351	Intracellular anatomical structure
A0A4D6M646	3	263.15	0.0414928	0.948338	Aspartyl protease family protein	-	-	-
A0A4D6NCK1	3	199.24	0.00474864	0.946421	Small subunit ribosomal protein S5e	-	-	-
A0A4D6MMK1	11	721.76	0.0393456	0.826556	Molecular chaperone HtpG	GO:0005524	PF00183	Nucleic acid binding
A0A4D6NKR5	16	897.36	0.0143794	0.794351	Translation initiation factor 4A	GO:0003676	PF00270	Nucleic acid binding
A0A4D6N6Q4	2	117.54	0.0247842	0.663462	Coatomer subunit alpha	-	-	-
A0A4D6LLY3	3	145.11	0.0418033	0.639499	60S acidic ribosomal protein P0	GO:0042254	PF00466	Structural molecule activity
Decreased protein ID (UniProt)	Peptide count	Score	Anova (p)	Log2 FC	Description	GO ID	Pfam code	Biological process/ Molecular function/ Cellular component
A0A4D6LQJ8	1	82.27	1.51385e-06	7.42857	Phage shock protein E	-	-	-
A0A4D6L7B9	1	20.57	0.00021505	7.07322	CO dehydrogenase flavoprotein-like	GO:0016491	PF01565	Oxidoreductase activity
A0A4D6L3P0	1	22.56	0.000532418	6.71911	Mannosyl-oligosaccharide alpha-1	GO:0005515	PF00397	Protein binding
I2E2S5	1	80.04	0.00160826	6.30302	Ribosomal protein S8	GO:0003735	PF00410	Structural molecule activity
A0A4D6ND25	1	52.38	0.0171923	5.90869	Heat shock protein DnaJ	-	-	-
A0A4D6MGB9	1	28.12	0.00326119	5.77504	Cysteine peptidase	GO:0006508	PF00112	Proteolysis
A0A4D6NIJ8	1	65.02	0.000176842	5.35549	Aldo-keto reductase	-	-	-
A0A4D6N3X8	1	53.92	0.0278117	5.22445	Pyruvate kinase	GO:0004743	PF00224	Pyruvate kinase activity
A0A4D6NH98	1	96.64	0.00939132	5.22292	Glyceraldehyde-3-phosphate dehydrogenase	GO:0016620	PF00044	Oxidoreductase activity
A0A4D6MNA6	1	48.09	0.00759866	5.1429	PII uridylyl-transferase	-	-	-
A0A4D6LYS9	2	173.81	0.000235852	4.99948	Carboxypeptidase	GO:0006508	PF00450	Proteolysis
A0A4D6M351	1	45.82	0.0117466	4.85883	Large subunit ribosomal protein L10	GO:0042254	PF00466	Ribosome biogenesis
A0A4D6KMW7	2	118.49	0.000239594	4.78321	Thylakoid soluble phosphoprotein TSP9	-	-	-
A0A4D6ML50	1	65.55	0.0113269	4.59726	Alpha-MPP	-	-	-
A0A4D6M1F2	1	86.39	0.00295922	4.52743	Large subunit ribosomal protein L9e	GO:0003735	PF00347	Structural molecule activity
A0A4D6KY09	1	22.52	0.0201882	4.36347	Oxidative-stress responsive protein 1	-	-	-
A0A4D6L7J5	2	113.27	0.0124754	4.20745	NADH dehydrogenase	-	-	-
I2E2U3	1	90.74	0.00268221	3.94155	30S ribosomal protein S15, chloroplastic	GO:0003735	PF00312	Structural molecule activity
A0A4D6M391	1	52.98	0.00363249	3.88116	Uncharacterized protein	-	-	-
A0A4D6LBY9	1	93.83	0.000446973	3.85991	Chitinase	GO:0005975	PF00704	Carbohydrate metabolic process
A0A4D6LS59	1	126.91	0.000253695	3.78555	Voltage-dependent anion channel protein 2	GO:0055085	PF01459	Transmembrane transport
A0A4D6LRJ5	2	58.01	6.55803e-06	3.73691	Non-specific serine/threonine protein kinase	-	-	-
A0A4D6L9G6	1	62.54	0.000117146	3.72799	6-phosphogluconate dehydrogenase, decarboxylating	GO:0055114	PF00393	Oxidoreductase activity
A0A4D6N7X6	2	222.28	0.000156064	3.7261	Coatomer protein complex	GO:0005198	PF04053	Structural molecule activity
A0A4D6KR26	1	45.3	0.0035679	3.69396	Bet v I type allergen	GO:0006952	PF00407	Defense response
I2E2U1	2	72.31	0.00582612	3.55977	NADH-quinone oxidoreductase subunit H	GO:0055114	PF00146	Oxidation-reduction process
A0A4D6KVE4	1	21.33	0.0278032	3.46709	Apurinic-apyrimidinic endonuclease 2	-	-	-
A0A4D6LKD1	2	133.84	0.00113791	3.4242	ATP:AMP phosphotransferase	-	-	-
A0A4D6KKI1	2	108.14	5.50379e-05	3.38945	Large subunit ribosomal protein L17	GO:0003735	PF01196	Structural molecule activity
A0A4D6MS34	6	336.24	0.000230882	3.35767	Cytochrome P450	GO:0016705	PF00067	Oxidoreductase activity
A0A4D6MNX0	1	58.53	0.000478106	3.33707	Chlorophyll a-b binding protein, chloroplastic	-	-	-
A0A4D6N658	1	95.34	0.0360994	3.31961	Photosystem II oxygen-evolving enhancer protein 2	GO:0015979	PF01789	Photosynthesis
A0A4D6M6J5	1	66.83	0.000785091	3.31272	Succinate dehydrogenase [ubiquinone] iron-sulfur subunit, mitochondrial	GO:0009055	PF13085	Electron transfer activity
A0A4D6LKV0	3	197.29	0.00131569	3.24782	Ribosomal protein	-	-	-
A0A4D6LC99	1	63.65	0.0448463	3.22012	Large subunit ribosomal protein L13	GO:0003735	PF00572	Structural molecule activity
A0A4D6MWL5	1	93.51	0.040862	3.21488	Carotenoid epsilon-ring hydroxylase	GO:0016705	PF00067	Oxidoreductase activity
A0A4D6NHQ4	10	703.79	0.000140043	3.2079	Chlorophyll a-b binding protein, chloroplastic	-	-	-
A0A4D6KTV9	3	202.51	0.000234011	3.19581	4-(cytidine-5'-diphospho)-2-C-methyl-D-erythritol kinase	-	-	-
A0A4D6NNJ9	1	38.34	0.00139978	3.18085	ATP:AMP phosphotransferase	-	-	-
A0A4D6L2S7	1	50.72	0.000709735	3.17407	Purine-rich element binding protein family	-	-	-
A0A4D6NRI0	2	280.68	0.000662399	3.17147	Uncharacterized protein	-	-	-
A0A4D6MWP2	1	65.73	0.000871617	3.09606	mRNA cap-binding protein	GO:0003723	PF01652	RNA binding
A0A4D6L398	1	53.12	0.0303683	3.07336	Small subunit ribosomal protein S17e	GO:0003735	PF00833	Structural molecule activity
A0A4D6LHD1	1	49.62	0.0140204	3.06862	Peptidase M50	GO:0006508	PF02163	Proteolysis
A0A4D6NRU8	1	53.81	0.0083265	3.04437	Uncharacterized protein	-	-	-
A0A4D6NA99	3	118.64	0.0215522	3.00077	3-hydroxyisobutyrate dehydrogenase	GO:0050661	PF03446	NADP binding
A0A4D6M438	1	54.26	0.000240596	2.9841	Uncharacterized protein	-	-	-
A0A4D6L849	2	85.86	0.00217689	2.92163	Putative hydrolase of the HAD superfamily	-	-	-
A0A4D6MAH5	1	57.58	0.00305799	2.90593	Nuclear pore complex protein	-	-	-
A0A4D6NAN7	1	41.64	0.00345755	2.88249	Receptor-like serine/threonine-protein kinase	GO:0004672	PF07714	Protein kinase activity
A0A4D6LZ66	1	41.46	0.0118261	2.86514	Uncharacterized protein	-	-	-
A0A4D6MKU5	1	88.18	0.0429645	2.81384	Phosphate-induced protein 1	-	-	-
A0A4D6NHR8	1	29.23	0.02874	2.80399	Peptidylprolyl isomerase	-	-	-
A0A4D6LQV0	1	38.37	0.0067685	2.79739	bPH_2 domain-containing protein	-	-	-
A0A4D6L9E1	1	102.06	0.0401193	2.76532	Importin subunit beta-1	GO:0008536	PF03810	Ran GTPase binding
A0A4D6NNC8	4	344.92	0.000285047	2.75883	Multifunctional fusion protein	GO:0003677	PF00562	DNA binding
A0A4D6M4R8	1	23.5	0.0490742	2.75395	Gibberellin receptor GID1	GO:0016787	PF07859	Hydrolase activity
A0A4D6ML32	1	38.59	0.000944793	2.73209	Ubiquitin carboxyl-terminal hydrolase	GO:0005515	PF00240	Protein binding
A0A4D6MHJ6	2	121.47	0.0321434	2.73128	Large subunit ribosomal protein L7e	-	-	-
A0A4D6L976	2	50.37	0.0148941	2.72071	Magnesium-protoporphyrin O-methyltransferase	GO:0015995	PF07109	Chlorophyll biosynthetic process
A0A4D6L864	3	147.05	1.19315e-05	2.71953	Inositol-3-phosphate synthase	GO:0008654	PF07994	Phospholipid biosynthetic process
A0A4D6N309	1	35.9	0.0139579	2.71925	Tubulin beta chain	GO:0003924	PF00091	GTPase activity
A0A4D6MDQ4	1	67.82	0.0204082	2.64949	Legumain	GO:0006508	PF01650	Proteolysis
A0A4D6M9M0	2	141.65	0.0229957	2.64824	Photosystem II oxygen-evolving enhancer protein 2	GO:0015979	PF01789	Photosynthesis
I2E2Q9	4	155.2	0.000249087	2.6378	Cytochrome b559 subunit alpha	GO:0015979	PF00283	Photosynthesis
A0A4D6LVX9	2	94.57	0.00397333	2.57482	Elongation factor Ts, mitochondrial	-	-	-
A0A4D6NIT1	1	32.22	0.0372596	2.57237	ATP-dependent Clp protease proteolytic subunit	-	-	-
A0A4D6NQM6	1	60.93	0.0266576	2.54649	NADPH-quinone oxidoreductase subunit O	GO:0016655	PF11910	Oxidoreductase activity
A0A4D6MW36	2	85.56	0.000296762	2.52144	Selenoprotein O	-	-	-
A0A4D6L6V8	1	43.29	0.00144735	2.51873	D-threo-aldose 1-dehydrogenase	-	-	-
A0A4D6LEG8	1	22.47	0.000210255	2.51654	Transcription factor MYC2	-	-	-
A0A4D6KZE2	1	44.84	0.0417786	2.5076	Threonine synthase	-	-	-
A0A4D6M3U4	1	54.41	0.0499914	2.47154	Photosystem I P700 chlorophyll a apoprotein A1	GO:0015979	PF00223	Photosynthesis
A0A4D6N1U9	1	84.16	0.00473583	2.45484	Glutaredoxin 3	GO:0009055	PF00462	Electron transfer activity
A0A4D6KW86	5	281.88	1.80817e-05	2.45146	Geranylgeranyl reductase	GO:0016491	PF07992	Oxidoreductase activity
A0A4D6ME25	1	84.75	0.0106107	2.44513	CP12 domain-containing protein	-	-	-
A0A4D6MY96	3	177.25	0.0027544	2.39116	Alpha-glucan	GO:0005524	PF01326	ATP binding
A0A4D6KXS9	4	183.69	7.25972e-05	2.37871	Elongation factor G, chloroplastic	GO:0003924	PF00009	GTPase activity
A0A4D6N5R0	1	51.76	0.00784849	2.34047	Dual specificity phosphatase	GO:0016311	PF00782	Dephosphorylation
A0A4D6N2H3	1	58.64	0.0087279	2.33376	MPBQ/MSBQ methyltransferase	GO:0008168	PF08241	Methyltransferase activity
A0A4D6MXY8	2	113.8	0.00359662	2.33024	Zeta-carotene desaturase	GO:0016788	PF00657	Hydrolase activity
A0A4D6NMI8	1	30.62	0.0339959	2.30999	Glucose-6-phosphate 1-epimerase	-	-	-
A0A4D6LJY6	1	62.32	0.00200137	2.30977	Alcohol dehydrogenase	-	-	-
A0A4D6N7U7	5	252.45	0.000547462	2.25991	NADPH-protochlorophyllide oxidoreductase	-	-	-
A0A4D6MNI4	2	80.83	0.0435509	2.25723	Outer membrane lipoprotein Blc	-	-	-
A0A4D6NAD0	3	118.02	0.00465902	2.25518	Photosystem II oxygen-evolving enhancer protein 3	GO:0015979	PF05757	Photosynthesis
A0A4D6KUQ2	1	56.89	0.0154612	2.23905	Shikimate O-hydroxycinnamoyltransferase	GO:0016747	PF02458	Transferase activity
A0A4D6NUL4	3	234.91	0.00124766	2.18305	Tubulin beta chain	GO:0003924	PF00091	GTPase activity
A0A4D6MC68	9	681.46	0.000619969	2.16276	UDP-glucose 4-epimerase	GO:0003824	PF01370	Catalytic activity
A0A4D6LB99	3	141.94	0.0116286	2.16037	Uncharacterized protein	GO:0006952	PF00407	Defense response
A0A4D6N4J5	1	61.97	0.0406531	2.14047	Large subunit ribosomal protein L35e	GO:0003735	PF00831	Structural molecule activity
A0A4D6NWX0	1	47.42	0.00640592	2.13929	Large subunit ribosomal protein L3	GO:0003735	PF00297	Structural molecule activity
A0A4D6KT18	2	137.9	0.0287829	2.12968	Pyruvate dehydrogenase E1 component subunit beta	-	-	-
A0A4D6NPB4	1	60.86	0.0194247	2.12939	NAD(P)H dehydrogenase subunit M	GO:0016655	PF10664	Oxidoreductase activity
A0A4D6NUX5	1	36.25	0.0346915	2.12157	Glyoxalase I	-	-	-
A0A4D6MZY5	1	51.15	0.0219322	2.12034	Beta-glucosidase	-	-	-
A0A4D6LKI0	1	113.93	0.00114406	2.1179	Nascent polypeptide-associated complex subunit beta	-	-	-
A0A4D6KSQ0	2	122.31	0.0139596	2.08851	Dtdp-glucose 4-6-dehydratase	GO:0003824	PF01370	Catalytic activity
A0A4D6MKZ9	6	388.27	2.77662e-06	2.04192	Photosystem I subunit VI	GO:0015979	PF03244	Photosynthesis
A0A4D6L9E2	2	110.37	0.00383542	2.04056	Tetratricopeptide repeat	-	-	-
A0A4D6MM14	2	87.64	0.00473897	2.01111	Adenine DNA glycosylase	GO:0006284	PF00730	Base-excision repair
A0A4D6KXE3	1	47.91	0.00386638	1.99433	1-deoxy-D-xylulose-5-phosphate reductoisomerase	GO:0070402	PF02670	NADPH binding
A0A4D6NFI3	5	374.17	7.41444e-05	1.9721	UDP-glucose 6-dehydrogenase	GO:0016616	PF00984	Oxidoreductase activity
A0A4D6LKD0	3	191.31	0.000325983	1.95789	Large subunit ribosomal protein L7/L12	-	-	-
A0A4D6NGI2	1	48.23	0.015886	1.95005	Thioredoxin 1	GO:0045454	PF00085	Cell redox homeostasis
A0A4D6MUN1	2	262.81	2.42752e-05	1.92956	Uncharacterized protein	-	-	-
A0A4D6MK28	2	121.05	0.0195511	1.92832	Protein TIC	GO:0009507	PF16940	Chloroplast
A0A4D6NLI9	1	73.5	3.71679e-06	1.91887	Small subunit ribosomal protein S7	-	-	-
A0A4D6MPU9	4	111.68	0.0255744	1.90405	Disease resistance protein RPS2	-	-	-
A0A4D6M948	1	32.38	0.0457759	1.87251	Serine/threonine-protein kinase PBS1	GO:0004672	PF00069	Protein kinase activity
J7EX90	4	322.98	0.000573099	1.87244	Cytochrome b6	GO:0009055	PF00033	Electron transfer activity
A0A4D6LAT7	1	47.37	0.036145	1.86789	1-aminocyclopropane-1-carboxylate deaminase	-	-	-
A0A4D6M9G7	18	1199.19	0.00213857	1.86615	Glutamate synthase	GO:0016491	PF01493	Oxidoreductase activity
A0A4D6NEZ3	6	449.93	0.000175068	1.86368	4-nitrophenyl phosphatase	-	-	-
A0A4D6LAK3	1	63.03	0.00343524	1.84964	Peptidylprolyl isomerase	-	-	-
A0A4D6NH29	1	71.63	0.00121375	1.8486	MFS transporter	GO:0022857	PF00083	Transmembrane transporter activity
A0A4D6MYJ0	4	219.25	6.90705e-05	1.84512	PAP_fibrillin domain-containing protein	-	-	-
A0A4D6M6X8	1	82.18	0.0211695	1.80385	Magnesium-protoporphyrin IX monomethyl ester (oxidative) cyclase	GO:0016491	PF02915	Oxidoreductase activity
A0A4D6L9W3	2	115.04	0.00731644	1.80214	Biotin carboxylase	GO:0005524	PF02786	ATP binding
A0A4D6LQE0	5	341.3	5.15411e-05	1.79412	Ferredoxin--NADP reductase, chloroplastic	GO:0016491	PF00175	Oxidoreductase activity
A0A4D6M851	27	1682.03	9.48448e-06	1.75081	(S)-2-hydroxy-acid oxidase	-	-	-
A0A4D6MER2	2	94.28	0.0014116	1.73309	Peptidase S8	GO:0006508	PF00082	Proteolysis
A0A4D6KIN3	15	1098.35	6.37683e-05	1.70543	F-type H+-transporting ATPase subunit gamma	-	-	-
A0A4D6N5U2	2	84.04	0.000774946	1.67723	DUF1995 domain-containing protein	-	-	-
A0A4D6LQQ0	5	344.72	0.00729163	1.65659	PAP_fibrillin domain-containing protein	-	-	-
A0A4D6L314	1	42.52	0.0160405	1.65404	Vesicle-associated membrane protein 7	GO:0016021	PF00957	Integral component of membrane
A0A4D6NP90	5	231.45	0.000266879	1.63291	Thioredoxin 1	GO:0045454	PF00085	Cell redox homeostasis
A0A4D6KW71	5	374.15	0.00140181	1.62868	Pentose-5-phosphate 3-epimerase	-	-	-
A0A4D6MMA2	43	2426.95	0.00348367	1.62858	Transitional endoplasmic reticulum ATPase	GO:0005524	PF00004	ATP binding
A0A4D6MBE5	1	64.16	0.0396063	1.59923	Signal recognition particle subunit SRP54	GO:0005525	PF00448	GTP binding
A0A4D6M329	3	189.21	0.0162958	1.59234	L-iditol 2-dehydrogenase	GO:0055114	PF08240	Oxidation-reduction process
A0A4D6N2V6	3	196.35	0.000595316	1.57407	D-fructose-1,6-bisphosphate 1-phosphohydrolase	-	-	-
A0A4D6KI18	5	237.09	8.22224e-06	1.57113	60S ribosomal protein L18a	GO:0003735	PF01775	Structural molecule activity
A0A4D6M8T7	2	98.68	0.00519037	1.56288	S-(hydroxymethyl)glutathione dehydrogenase	GO:0055114	PF08240	Oxidation-reduction process
A0A4D6NJJ8	3	209.78	0.00660526	1.56094	Photosystem II oxygen-evolving enhancer protein 2	GO:0015979	PF01789	Photosynthesis
I2E2Q5	10	806.96	0.00332644	1.5374	Cytochrome f	GO:0015979	PF01333	Photosynthesis
A0A4D6NS78	1	89.02	0.0450584	1.51733	Rhodanese domain-containing protein	-	-	-
I2E2T7	15	1060.97	0.0139939	1.5136	Photosystem I iron-sulfur center	-	-	-
A0A4D6NGC8	2	188.03	0.0101987	1.49056	Pyruvate decarboxylase	GO:0000287	PF00205	Magnesium ion binding
A0A4D6L9U0	1	48.24	0.0408128	1.46323	Coniferyl-aldehyde dehydrogenase	GO:0016491	PF00171	Oxidoreductase activity
A6H596	10	637.47	0.00569151	1.41827	Putative rubisco activase (Fragment)	-	-	-
A0A4D6KZF7	1	65.11	0.00675426	1.38101	Acyl-CoA N-acyltransferase	-	-	-
A0A4D6LP14	4	240.71	0.000306703	1.3756	Molecular chaperone HtpG	GO:0005524	PF00183	ATP binding
A0A4D6L6P7	1	84.31	0.0360151	1.36697	D-fructose-1,6-bisphosphate 1-phosphohydrolase	-	-	-
A0A4D6MVF6	1	47.38	0.037059	1.36599	Peptidylprolyl isomerase	-	-	-
A0A4D6M9H9	9	623.21	0.0011429	1.36354	Triosephosphate isomerase	GO:0004807	PF00121	Triose-phosphate isomerase activity
A0A4D6NVN1	2	115.23	0.00168013	1.36316	Uncharacterized protein	-	-	-
A0A4D6LIQ9	1	53.7	0.00232318	1.35644	Divalent anion:Na+ symporter	GO:0005215	PF00939	Transporter activity
A0A4D6M7I1	2	117.45	0.00118362	1.35109	GrpE protein homolog	GO:0042803	PF01025	Protein homodimerization activity
A0A4D6NG58	2	140.55	0.00281652	1.31523	Cysteine synthase	-	-	-
A0A4D6KXT2	17	1176.02	3.01174e-05	1.30608	Alanine--glyoxylate transaminase	-	-	-
A0A4D6MWX2	1	64.85	0.0408449	1.2959	Late embryogenesis abundant protein	-	-	-
A0A4D6LS80	1	53.71	0.0172949	1.29535	Pectinesterase	GO:0030599	PF01095	Pectinesterase activity
A0A4D6M656	33	2382.31	9.29616e-05	1.26997	Phosphoglycerate kinase	-	-	-
A0A4D6L0K2	2	232.75	0.0279849	1.26681	Photosystem II oxygen-evolving enhancer protein 1	GO:0010242	PF01716	Oxygen evolving activity
A0A4D6LAV2	2	123.11	0.00299488	1.24067	Carotenoid cleavage dioxygenase	GO:0016702	PF03055	Oxidoreductase activity
A0A4D6L3K8	6	532.74	0.00214248	1.2083	Cysteine synthase	-	-	-
A0A4D6LZ50	42	3095.92	5.62549e-05	1.20008	Photosystem I	GO:0015979	PF00223	Photosynthesis
A0A4D6NUW6	1	68.52	0.0370654	1.19898	Pheophorbide a oxygenase	GO:0055114	PF08417	Oxidation-reduction process
A0A4D6LUK9	4	302.26	0.00124222	1.18063	Beta-glucosidase	GO:0004553	PF00232	Hydrolase activity
A0A4D6KVA3	1	50.72	0.0117685	1.16586	Poly	GO:0004521	PF09412	Endoribonuclease activity
I2E2P9	39	2375.03	2.84019e-05	1.13329	ATP synthase subunit alpha	GO:0005524	PF00006	Intracellular anatomical structure
A0A4D6MCE0	2	207.04	0.00278591	1.06722	Adenylosuccinate synthetase, chloroplastic	GO:0005525	PF00709	GTP binding
A0A4D6MM15	4	272.63	0.00435384	1.01506	DNA helicase	GO:0003824	PF00501	Catalytic activity
A0A4D6L942	4	250.07	0.0146151	1.01289	Aminopeptidase N	-	-	-
A0A4D6KJT2	2	97.71	0.013051	0.975501	Dynamin GTPase	GO:0005525	PF01031	GTP binding
I2E2M7	55	3858.04	0.00273432	0.968603	ATP synthase subunit beta	GO:1902600	PF02874	Proton transmembrane transport
A0A4D6LKZ1	1	50.6	0.0107564	0.865236	Nonsense-mediated mRNA decay protein 3	-	-	-
I2E2M6	145	8645.07	0.0084206	0.828762	Ribulose bisphosphate carboxylase large chain	GO:0015977	PF02788	Carbon fixation
A0A4D6KZ53	7	472.15	0.00108495	0.816814	Dihydrolipoamide dehydrogenase	GO:0016491	PF07992	Oxidoreductase activity
A0A4D6MU87	1	60.55	0.031694	0.813159	Monothiol glutaredoxin	GO:0009055	PF00462	Electron transfer activity
A0A4D6NA31	8	515.62	0.00515033	0.771195	Dipeptidyl-peptidase III	GO:0016787	PF00293	Hydrolase activity
A0A4D6LL82	6	393.58	0.00230044	0.707219	CRAL-TRIO lipid binding	-	-	-

## Sheet: Drought (shoot)
Supplementary Table S5. Differentially abundant proteins of cowpea shoots submitted to drought when compared to the control.
Increased protein ID (UniProt)	Peptide count	Score	Anova (p)	Log2 FC	Description	GO ID	Pfam code	Biological process/ Molecular function/ Cellular component
A0A4D6NL19	1	61.58	0.00636999	Exclusive	Pectinesterase	GO:0071944	PF01095	Cell surface
A0A4D6KPT3	1	76.29	0.000854891	10.796	Molecular chaperone DnaK	-	-	-
A0A4D6KK29	1	77.85	0.0273627	7.3315	Histone H2A	GO:0005622	PF00125	Intracellular anatomical structure
A0A4D6NCD9	2	125.72	0.000311333	6.8685	Histone H2A	GO:0005622	PF00125	Intracellular anatomical structure
A0A4D6N0E0	1	61.95	0.00303187	6.10216	Uncharacterized protein	-	-	-
A0A4D6LQ45	1	83.58	0.0105668	4.63529	Succinate dehydrogenase	GO:0016740	PF13085	Transferase activity
A0A4D6L6M3	1	38.23	5.76098e-05	4.47096	Chlorophyll a-b binding protein, chloroplastic	GO:0015979	PF05479	Photosynthesis
A0A4D6NU59	1	59.15	0.000177102	4.15847	Cold shock protein	GO:0003677	PF00313	DNA binding
A0A4D6M3N8	1	79.1	0.00142357	4.02081	AAI domain-containing protein	-	-	-
A0A4D6LIC1	16	1551.02	5.09097e-07	3.97462	Beta-amylase	GO:0016161	PF01373	Beta-amylase activity
A0A4D6NSU3	2	120.68	0.000849473	3.85925	Carnitine O-palmitoyltransferase 2	-	-	-
A0A4D6MCZ4	1	74.76	0.0476252	3.84916	Proteasome subunit alpha type	GO:0140096	PF00227	Catalytic activity
A0A4D6MNL5	4	406.25	0.000188338	3.80638	Lipoxygenase	GO:0016702	PF00305	Oxidoreductase activity
A0A4D6NPW0	2	124.65	0.000758981	3.57636	Glyceraldehyde-3-phosphate dehydrogenase	GO:0016620	PF00044	Oxidoreductase activity
A0A4D6MNE8	9	689.84	2.26091e-06	3.4782	Lipoxygenase	GO:0016702	PF00305	Oxidoreductase activity
A0A4D6MPC0	1	96.06	0.0473287	3.34756	2-hydroxy-3-oxopropionate reductase	GO:0050661	PF03446	NADP binding
A0A4D6KTR2	1	61.57	0.0487142	3.33455	40S ribosomal protein S21	-	-	-
A0A4D6NAU2	7	594.33	0.000391183	3.31764	Kunitz inhibitor ST1-like	GO:0004866	PF00197	Endopeptidase inhibitor activity
A0A4D6N4D8	3	219.9	2.9665e-05	3.27346	3-ketoacyl-CoA synthase	GO:0016747	PF08392	Transferase activity
M1VI28	3	153.82	0.0138566	3.24182	Asparagine synthetase [glutamine-hydrolyzing]	GO:0006529	PF00733	Biosynthetic process
A0A4D6NAX0	1	49.29	0.00158272	3.1774	Flavonol 3-O-methyltransferase	GO:0008171	PF00891	Transferase activity
A0A4D6MTF9	1	63.46	0.0108197	3.04376	Regulatory factor	-	-	-
A0A4D6L4K2	2	83.07	0.00261153	3.01859	Large subunit ribosomal protein L38e	GO:0003735	PF01781	Structural constituent of ribosome
A0A4D6MSG5	1	65.52	0.000806601	2.97859	Acyl-CoA oxidase	GO:0016627	PF00441	Oxidoreductase activity
A0A4D6MJH7	4	255.71	0.000221303	2.91273	4-hydroxyphenylpyruvate dioxygenase	-	-	-
A0A4D6MCA1	1	67.94	0.0173415	2.87286	Phospholipase A1	GO:0006629	PF01764	Lipid metabolic process
A0A4D6LTD4	1	88.95	0.0119611	2.83013	Ferredoxin subunit of phenylpropionate dioxygenase	GO:0055114	PF13806	Oxidation-reduction process
A0A4D6L1B7	1	94.77	0.00504689	2.79662	Proteasome subunit beta	GO:0005839	PF00227	Proteasome core complex
A0A4D6LA29	1	43.41	0.000445531	2.77164	C2 NT-type domain-containing protein	-	-	-
A0A4D6N5J5	5	295.22	0.000526178	2.69888	Lipoxygenase	GO:0016702	PF00305	Oxidoreductase activity
A0A4D6LRP0	2	161.78	0.000468972	2.60083	Aconitate hydratase	-	-	-
A0A4D6LBT9	1	29.09	0.0486351	2.55011	Bet_v_1 domain-containing protein	GO:0006952	PF00407	Defense response
A0A4D6MBC0	1	42.64	0.0164633	2.53765	Amylomaltase	-	-	-
A0A4D6M0E3	1	86.15	0.0162327	2.52242	NADH dehydrogenase	GO:0055114	PF00329	Oxidation-reduction process
A0A4D6MCA4	1	49.53	0.00338167	2.49504	Uncharacterized protein	-	-	-
A0A4D6NB72	5	371.63	0.00404401	2.44258	Ca2+:H+ antiporter	GO:0055085	PF01699	Transmembrane transport
A0A4D6MTW0	7	689.46	1.27776e-05	2.40612	Patatin	GO:0006629	PF01734	Lipid metabolic process
A0A4D6KRW3	5	303.86	1.93634e-05	2.34158	Shikimate O-hydroxycinnamoyltransferase	GO:0016747	PF02458	Transferase activity
A0A4D6NUD2	4	361.98	0.0100581	2.25527	Hydroperoxide dehydratase	GO:0005506	PF00067	Ion binding
A0A4D6LKZ9	1	41.73	0.00146164	2.25345	Glutathione S-transferase	-	-	-
A0A4D6NJS9	2	122.01	0.0186407	2.21899	Carboxypeptidase	GO:0006508	PF00450	Proteolysis
A0A4D6NSX2	6	392.78	6.75037e-07	2.0944	1,4-alpha-glucan branching enzyme	GO:0003824	PF00128	Catalytic activity
Q5QIA9	4	221.68	0.00108652	2.01477	L-ascorbate peroxidase	GO:0004601	PF00141	Peroxidase activity
A0A4D6N6Z5	1	57.1	0.0333513	2.00757	Protein transport protein SEC24	-	-	-
A0A4D6KG41	1	46.9	0.00417225	1.98748	Large subunit ribosomal protein L26e	GO:0003735	PF16906	Structural constituent of ribosome
A0A4D6M5W6	4	275.4	0.0347239	1.8886	Phosphoglycerate kinase	GO:0006096	PF00162	Glycolytic process
A0A4D6MPS5	3	139.62	0.000766086	1.86786	Coproporphyrinogen oxidase	GO:0055114	PF01218	Oxidation-reduction process
A0A4D6NGY6	9	581.12	1.83417e-05	1.86419	ATP-dependent Clp protease ATP-binding subunit ClpB	GO:0005524	PF00004	ATP binding
A0A4D6KVU1	2	113.33	0.0070878	1.84176	Leucyl aminopeptidase	GO:0006508	PF00883	Proteolysis
A0A4D6NDN2	4	219.11	0.00480046	1.82085	Kunitz inhibitor ST1-like	GO:0004866	PF00197	Endopeptidase inhibitor activity
A0A4D6KRG6	2	233.96	0.0338855	1.81048	Ferredoxin	GO:0009055	PF00111	Electron transfer activity
A0A4D6MX78	1	65.67	0.0483564	1.80178	Calcium-transporting ATPase	GO:0005516	PF12515	Protein binding
A0A4D6KKU3	1	59.75	0.0100167	1.77832	NADH-ubiquinone oxidoreductase	-	-	-
A0A4D6MWW5	1	56.01	0.00580943	1.71182	NADH dehydrogenase	-	-	-
A0A4D6L9N0	5	299.24	0.0250923	1.70392	Lactoylglutathione lyase	-	-	-
P93698	23	1678.35	0.00524272	1.6354	Lipoxygenase	GO:0016702	PF00305	Oxidoreductase activity
A0A4D6NWP8	1	76.73	0.0332927	1.63417	Dihydrofolate reductase	-	-	-
A0A4D6MTI2	5	297.94	0.00378882	1.60517	Nucleoside diphosphate kinase	-	-	-
A0A4D6NLX6	1	70.11	0.00129959	1.60166	Cell division protease FtsH	GO:0005524	PF00004	ATP binding
I2E2S6	2	77.78	0.00626527	1.59729	Ribosomal protein S19	GO:0003735	PF00203	Structural constituent of ribosome
A0A4D6N792	9	668.53	0.00503659	1.58501	ADP/ATP translocase	-	-	-
Q5QHW6	5	322.67	0.000208894	1.5813	L-ascorbate peroxidase	GO:0004601	PF00141	Peroxidase activity
A0A4D6N6X9	1	107.02	0.016872	1.50151	Ubiquitin receptor RAD23	GO:0005515	PF00240	Protein binding
A0A4D6LEU6	4	402.51	0.0151203	1.4983	20S proteasome subunit alpha 1	GO:0005839	PF00227	Proteasome core complex
A0A4D6MWY0	5	356.41	0.0189678	1.4776	Transitional endoplasmic reticulum ATPase	GO:0005524	PF00004	ATP binding
A0A4D6MR01	3	198.8	0.0130696	1.47615	40S ribosomal protein AS	GO:0003735	PF00318	Structural constituent of ribosome
A0A4D6NVX1	2	146.07	0.0469902	1.41965	NAD(P)H-hydrate epimerase	GO:0006508	PF02902	Proteolysis
A0A4D6LV94	1	98.52	0.0310903	1.41535	Cysteine synthase	-	-	-
A0A4D6LJ91	5	288.64	0.0083168	1.31962	Photosystem II stability/assembly factor	-	-	-
A0A4D6N8F3	1	64.23	0.00377508	1.31937	Collagen	-	-	-
A0A4D6KRX4	9	562.35	0.00108256	1.31376	Calmodulin	GO:0005509	PF13499	Ion binding
A0A4D6KLV1	5	235.24	0.00097711	1.29871	Aldo/keto reductase family oxidoreductase	-	-	-
A0A4D6N5Z8	2	152.63	0.0178471	1.29323	40S ribosomal protein S3a	GO:0003735	PF01015	Structural constituent of ribosome
A0A4D6MHM1	2	100.95	0.000308624	1.28162	E1 ubiquitin-activating enzyme	-	-	-
A0A4D6MIU2	1	63.82	0.0233348	1.27648	Large subunit ribosomal protein L16	GO:0003735	PF00252	Structural constituent of ribosome
A0A4D6N6A9	1	80.48	0.0333005	1.26889	Glycoside hydrolase superfamily	GO:0005975	PF00704	Carbohydrate metabolic process
A0A4D6MKC4	9	482.37	0.00566096	1.25434	Isocitrate dehydrogenase [NADP]	GO:0016616	PF00180	Oxidoreductase activity
A0A4D6LA23	3	179.34	0.0316827	1.25106	Profilin	-	-	-
A0A4D6MXR8	8	501.47	0.00463359	1.24792	Large subunit ribosomal protein L4e	GO:0003735	PF00573	Structural constituent of ribosome
A0A4D6MMR8	3	224.43	0.0647596	1.24612	Acetyl-CoA C-acetyltransferase	GO:0016747	PF00108	Transferase activity
A0A4D6NJ80	2	105.47	0.0471888	1.1092	Betaine-aldehyde dehydrogenase	GO:0016491	PF00171	Oxidoreductase activity
A0A4D6KZQ4	16	1118.83	0.000352743	1.10359	Glyceraldehyde-3-phosphate dehydrogenase	-	-	-
A0A4D6KTW9	2	164.05	0.0238491	1.05202	Elongation factor 1-beta	GO:0006414	PF00736	Translational elongation
A0A4D6MLI0	8	462.51	0.00842032	1.04762	Tyrosine 3-monooxygenase/tryptophan 5-monooxygenase activation protein	-	-	-
A0A4D6LXV8	24	1405.9	0.00237801	0.881666	Elongation factor 1-alpha	GO:0005525	PF00009	GTP binding
A0A4D6NM89	5	312.51	0.00651366	0.832831	Pyruvate dehydrogenase E1 component subunit beta	-	-	-
A0A4D6NIZ1	1	72.61	0.00323526	0.695272	T-complex protein 1 subunit zeta	GO:0005524	PF00118	ATP binding
Decreased protein ID (UniProt)	Peptide count	Score	Anova (p)	Log2 FC	Description	GO ID	Pfam code	Biological process/ Molecular function/ Cellular component
A0A4D6MEW7	1	20.03	0.010589	9.70021	3-ketoacyl-CoA synthase	GO:0016747	PF08392	Transferase activity
A0A4D6L986	1	22.83	0.0390265	6.89346	Potassium transporter	GO:0071805	PF02705	Transmembrane transport
A0A4D6N1V1	1	29.89	0.0338769	5.94542	Isocitrate dehydrogenase [NAD] subunit, mitochondrial	GO:0016616	PF00180	Oxidoreductase activity
A0A4D6KLH6	2	47.08	0.00901597	5.71015	Shikimate O-hydroxycinnamoyltransferase	GO:0016747	PF02458	Transferase activity
A0A4D6LKN2	1	68.64	0.0207101	5.5785	HSP20 family protein	-	-	-
A0A4D6NNQ6	1	32.44	0.0036447	4.87584	LRR receptor-like serine/threonine-protein kinase EFR	GO:0004672	PF07714	Protein kinase activity
A0A4D6KI79	1	63.03	0.0163183	4.857	ATP-binding cassette	GO:0005975	PF00343	Carbohydrate metabolic process
A0A4D6KQ76	1	24.28	0.0402994	4.71886	Alpha-1,4 glucan phosphorylase	GO:0005975	PF00343	Ccarbohydrate metabolic process
A0A4D6M3A6	1	22.52	0.0345964	4.37913	Structure-specific endonuclease subunit SLX1	-	-	-
A0A4D6MYI5	1	20.55	0.0465367	3.97469	DNA damage-binding protein 1	GO:0003676	PF03178	Nucleic acid binding
A0A4D6NGX5	1	50.43	0.000529193	3.5698	Bifunctional dihydroflavonol 4-reductase/flavanone 4-reductase	GO:0003824	PF01370	Catalytic activity
A0A4D6MX75	3	180.6	2.54903e-05	3.54613	Phenylalanine ammonia-lyase	-	-	-
A0A4D6MKU3	1	57.33	0.00417848	3.47673	Glutamyl-tRNA reductase	GO:0050661	PF00745	NADP binding
A0A4D6MYR5	1	56.13	0.0103062	3.32436	CP12 domain-containing protein	-	-	-
A0A4D6NF73	1	57.54	0.00373258	3.24988	Large subunit ribosomal protein L13Ae	GO:0003735	PF00572	Structural constituent of ribosome
A0A4D6MJY0	1	50.97	0.00249129	3.2013	Trans-cinnamate 4-monooxygenase	GO:0005506	PF00067	Ion binding
A0A1U8YLV5	1	79.01	0.00420659	3.12904	Plasma membrane intrinsic protein	GO:0055085	PF00230	Transmembrane transport
A0A4D6L6X5	1	29.56	0.0197941	3.1083	MFS transporter	GO:0055085	PF00083	Transmembrane transport
A0A4D6L7L6	3	242.57	0.000643699	3.08594	Glutathione S-transferase	GO:0005515	PF02798	Protein binding
A0A4D6LHL3	7	555.51	0.00742482	3.06894	Superoxide dismutase [Cu-Zn]	GO:0006801	PF00080	Metabolic process
A0A4D6KZT6	1	34.87	1.87823e-06	2.9323	Protein brassinosteroid insensitive 1	GO:0004672	PF07714	Protein kinase activity
A0A4D6NFA3	2	82.34	0.00726508	2.73411	Acyl carrier protein	-	-	-
A0A4D6N3Q3	1	60.99	0.0219012	2.6613	Oligosaccharyltransferase complex subunit gamma	-	-	-
A0A4D6LQ22	2	78.43	0.00131133	2.63933	Glutathione S-transferase	GO:0005515	PF02798	Protein binding
A0A4D6NHD6	2	104.07	0.00572642	2.62535	50S ribosomal protein L5, chloroplastic	-	-	-
A0A4D6MXS6	3	233.17	0.000145167	2.62164	Large subunit ribosomal protein L11	GO:0006508	PF00082	Proteolysis
A0A4D6N2P5	2	201.31	0.000841967	2.58816	S-adenosylmethionine synthase	GO:0006556	PF00438	Biosynthetic process
A0A4D6NG40	1	66.91	0.0252517	2.56626	COBRA-like protein	GO:0016049	PF04833	Cell growth
A0A4D6L931	2	105.52	0.0092951	2.56498	Aquaporin PIP	GO:0055085	PF00230	Transmembrane transport
A0A4D6MBJ6	1	120.68	0.00117874	2.55115	Heat shock protein DnaJ	GO:0003676	PF00183	Nucleic acid binding
A0A4D6MJK2	2	116.85	0.000326425	2.52619	Alkyl transferase	GO:0016765	PF01255	Transferase activity
A0A4D6LH27	2	76.38	0.000404785	2.49518	Peroxidase	GO:0016491	PF00141	Oxidoreductase activity
A0A4D6KNC4	1	81.82	0.00145112	2.48256	Beta-glucosidase	GO:0004553	PF00232	Hydrolase activity
A0A4D6LQ48	1	72.55	0.0103989	2.39295	Arf/Sar family	GO:0005525	PF00025	GTP binding
A0A4D6N4S6	1	51.33	0.0170017	2.35078	Dihydropteroate synthase	-	-	-
A0A4D6MNF8	3	170.59	0.0243419	2.29154	DUF1995 domain-containing protein	-	-	-
A0A4D6MUC9	2	69.17	0.0286342	2.21773	Aryl-alcohol dehydrogenase	-	-	-
A0A4D6M9W5	1	92.04	0.014291	2.21321	Aspartyl protease family protein	-	-	-
A0A4D6M6L3	1	44.35	0.0124584	2.20061	V-type proton ATPase subunit C	GO:0055085	PF03169	Transmembrane transport
A0A4D6MI58	1	55.6	0.0144605	2.06314	Aspartyl protease family protein	-	-	-
A0A4D6KUX6	6	403.71	0.000109747	2.05878	Aspartyl protease family protein	-	-	-
A0A4D6LGW8	1	48.16	0.0145354	2.05403	Aspartate aminotransferase	GO:0009058	PF00155	Biosynthetic process
A0A4D6L060	1	60.89	0.0498395	1.96357	Dirigent protein	-	-	-
A0A4D6KU44	4	234.26	0.00900903	1.94046	Nucleolin	GO:0003676	PF00076	Nucleic acid binding
A0A4D6M2E3	2	121.57	0.0079984	1.93478	Molecular chaperone HtpG	GO:0005524	PF00183	ATP binding
A0A4D6N5E6	1	99.46	0.0223237	1.92146	Oxalate decarboxylase	GO:0045735	PF00190	Nutrient reservoir activity
A0A4D6KH77	2	120.13	0.00879763	1.92051	(3R)-hydroxymyristoyl-[acyl-carrier-protein] dehydratase	-	-	-
A0A4D6N089	1	75.65	0.0390604	1.91514	Germin-like protein	GO:0045735	PF00190	Nutrient reservoir activity
A0A4D6KVU6	1	82.3	0.0082792	1.89993	Peptidyl-prolyl cis-trans isomerase B	GO:0003755	PF00160	Isomerase activity
A0A4D6NKA8	1	41.91	0.0344122	1.86894	Solute carrier family 23	-	-	-
A0A4D6L8F7	13	730.69	0.0140877	1.85766	Photosystem I subunit PsaN	GO:0015979	PF05479	Photosynthesis
A0A4D6ME16	2	48.05	0.038758	1.84538	Beta-glucosidase	GO:0004553	PF00933	Hydrolase activity
A0A4D6L0Z9	4	221.32	0.000322559	1.81051	Bet v I type allergen	GO:0006952	PF00407	Defense response
A0A4D6KYX5	7	367.01	0.0414595	1.80021	Ferredoxin--NADP reductase, chloroplastic	GO:0015979	PF05479	Photosynthesis
A0A4D6NRT4	11	972.89	0.00427185	1.80014	Isoflavone reductase	-	-	-
A0A4D6MGQ2	1	54.13	0.00685859	1.78744	Uncharacterized protein	-	-	-
A0A4D6KNP0	1	19.97	0.0115033	1.78551	Armadillo-type fold	-	-	-
A0A4D6N907	4	199.35	0.032018	1.71915	Histone H4	-	-	-
A0A4D6M9G0	2	130.01	0.00621343	1.70448	Oligopeptide transporter	GO:0055085	PF03169	Transmembrane transport
A0A4D6NPC3	2	101.94	0.00353457	1.6798	Flavonol 3-O-methyltransferase	GO:0008171	PF00891	Transferase activity
A0A4D6L4A6	3	215.81	0.00294116	1.64264	LRR receptor-like serine/threonine-protein kinase FLS2	-	-	-
A0A4D6LRF4	3	230.96	0.00153025	1.57946	Phospholipase D	GO:0003824	PF00614	Catalytic activity
A0A4D6LP50	1	60.62	0.038976	1.57805	Shikimate dehydrogenase	GO:0055114	PF08501	Oxidoreductase activity
A0A4D6N6U8	1	56.19	0.0105256	1.57424	Carboxymethylenebutenolidase	GO:0016787	PF01738	Hydrolase activity
A0A4D6LJU6	2	145.99	0.00548348	1.56162	(1->3)-beta-glucan endohydrolase	GO:0004553	PF00332	Hydrolase activity
A0A4D6N6M1	3	157.56	0.00339748	1.55024	Glycerate kinase	-	-	-
A0A4D6LGW4	3	181.26	0.0290082	1.5311	Riboflavin synthase	-	-	-
A0A4D6NEN4	2	90.27	0.0275588	1.5115	Universal stress protein A	-	-	-
A0A4D6MLL8	10	657.19	0.000151788	1.48275	Alcohol dehydrogenase	GO:0055114	PF00107	Oxidation-reduction process
A0A4D6M1Y4	1	69.4	0.00527085	1.47155	ZnF_CDGSH domain-containing protein	GO:0051537	PF09360	Ion binding
A0A4D6KHG7	3	138.53	0.0364512	1.46765	Eukaryotic translation initiation factor 3 subunit D	GO:0003743	PF05091	Translation
A0A4D6L3E6	3	184.22	0.00823444	1.40752	Na+-transporting NADH:ubiquinone oxidoreductase subunit F	GO:0016491	PF00175	Oxidoreductase activity
A0A4D6NFL1	2	94.37	2.88501e-06	1.40716	Isopentenyl-diphosphate Delta-isomerase	GO:0016787	PF00293	Hydrolase activity
A0A4D6NSX6	2	142.86	0.0390126	1.39385	NADH dehydrogenase	-	-	-
A0A4D6L5X1	49	3213.96	0.00330584	1.38815	Chlorophyll a-b binding protein, chloroplastic	GO:0015979	PF05479	Photosynthesis
A0A4D6LVJ0	1	66.21	0.0494123	1.38333	Interleukin-1 receptor-associated kinase 4	GO:0004672	PF07714	Kinase activity
A0A4D6KKG7	30	2298.82	1.2617e-05	1.37136	Glutamine synthetase	GO:0006542	PF03951	Biosynthetic process
A0A4D6LAJ6	7	455.66	0.0191154	1.30567	Guanine nucleotide-binding protein subunit beta-2-like 1 protein	GO:0005515	PF00400	Protein binding
A0A4D6LVW2	3	207.32	0.00366873	1.29125	Membrane protease subunit HflK	-	-	-
A0A4D6LPV9	1	89.15	0.0468525	1.22757	Gelatinase A	GO:0008270	PF00413	Ion binding
A0A4D6M7Z0	19	1138.38	0.0034153	1.21855	5-methyltetrahydropteroyltriglutamate--homocysteine S-methyltransferase	-	-	-
A0A4D6M9A9	15	821.53	0.00134679	1.2085	Glyceraldehyde-3-phosphate dehydrogenase	GO:0016620	PF00044	Oxidoreductase activity
A0A4D6NNS9	1	63.44	0.0297365	1.18965	Proteasome subunit beta	GO:0005839	PF00227	Poteasome core complex
A0A4D6MN41	1	61.14	0.0454758	1.18402	Malic enzyme	GO:0055114	PF00390	Oxidation-reduction process
A0A4D6KT09	21	1257.59	4.92782e-05	1.12375	PSI-F	-	-	-
A0A4D6ND42	3	217.62	0.00277119	1.08182	NADPH2:quinone reductase	GO:0055114	PF08240	Oxidation-reduction process
A0A4D6M525	3	160.06	0.0488933	1.03236	Amine oxidase	GO:0055114	PF01179	Oxidation-reduction process
A0A4D6NVW5	6	410.29	0.048697	1.00756	1-phosphatidylinositol phosphodiesterase	-	-	-
A0A4D6KJX4	1	71.54	0.00653042	0.997738	Mg-protoporphyrin IX chelatase	-	-	-
I2E2P5	1	69.46	0.0142337	0.996204	Ribosomal protein S2	GO:0003735	PF00318	Structural constituent of ribosome
A0A4D6N4A7	3	159.12	0.00299304	0.954199	Large subunit ribosomal protein L18e	-	-	-
A0A4D6NSZ2	2	159.19	0.00630673	0.943731	Nucleolin	GO:0003676	PF00076	Nucleic acid binding
A0A4D6MYB2	5	321.36	0.00177386	0.924785	5-methylthioadenosine/S-adenosylhomocysteine deaminase	-	-	-
A0A4D6NTJ3	22	1767.79	5.09197e-05	0.911963	Glyceraldehyde-3-phosphate dehydrogenase	-	-	-
A0A4D6LIY5	1	56.16	0.0032388	0.745578	Peptidylprolyl isomerase	-	-	-
A0A4D6NE09	1	62.65	0.02497	0.729077	Elongation factor P	GO:0003746	PF01132	Translation
A0A4D6KQC2	19	1293.41	0.00924078	0.483002	Aminomethyltransferase	-	-	-

## Sheet: Nematode (shoot)
Supplementary Table 6. Differentially abundant proteins of cowpea shoots inoculated with nematodes when compared to the control
Increased protein ID (UniProt)	Peptide count	Score	Anova (p)	Log2 FC	Description	GO ID	Pfam code	Biological process/ Molecular function/ Cellular component
M9RTP5	6	503.38	0.0131828	0.802996	Glutamine synthetase	GO:0006807	PF00120	Nitrogen compound metabolic process
A0A4D6NK20	4	442.94	0.0240713	0.717324	Translationally controlled tumor protein	-	-	-
A0A4D6NGF7	4	209.12	0.0244716	1.26028	Kunitz inhibitor ST1-like	GO:0004866	PF00197	Endopeptidase inhibitor activity
A0A4D6N707	6	329.21	0.0405599	1.19898	Superoxide dismutase	GO:0055114	PF00081	Oxidation-reduction process
Decreased protein ID (UniProt)	Peptide count	Score	Anova (p)	Log2 FC	Description	GO ID	Pfam code	Biological process/ Molecular function/ Cellular component
A0A4D6MD13	1	81.43	0.0018042	7.67371	Uncharacterized protein	-	-	-
A0A4D6LXY5	1	50.18	0.00986658	1.9035	Rab family	GO:0003924	PF00071	GTPase activity
A0A4D6KN48	1	100	0.0143823	11.8359	DNA damage-inducible protein 1	GO:0006508	PF09668	Proteolysis
A0A4D6MAC8	1	37.38	0.0192012	2.50458	Cathepsin B	GO:0006508	PF00112	Proteolysis
A0A4D6LRL6	1	22.28	0.0215413	3.13645	Uncharacterized protein	-	-	-
A0A4D6LUA7	1	22.11	0.0333753	3.92519	Dolichyl-diphosphooligosaccharide--protein glycotransferase	GO:0004576	PF02516	Oligosaccharyl transferase activity
A0A4D6N4I7	1	48.14	0.0453596	5.33063	Proteasome subunit alpha type	-	-	-
A0A4D6N3K3	2	137.18	0.0455431	1.33857	Starch synthase, chloroplastic/amyloplastic	-	-	-
